# Supplementary material for: Microbiota composition and mucosal immunity in patients with asymptomatic diverticulosis and controls
Source: PLoS One. 2021 Sep 7;16(9):e0256657. doi: 10.1371/journal.pone.0256657 (PMC8423250; doi:10.1371/journal.pone.0256657)
Supplement: S1 File — (XLSX) [file pone.0256657.s001.xlsx]

## Sheet: Patient characteristics
study_participant_id	gender	age	cardiovascular	pulmonary	renal	gastro-intestinal	liver disease	malignancy	colon cancer	rheumatologic	neurologic	diabetes mellitus	immunocompromised	antibiotic use	laxatives	smoking	alcohol (glasses/week)	symptoms	indication for endoscopy	diverticulosis
PF-1	male	53	0	0	0	0	0	0	0	artritis psoriatica	0	0	0	0	0	0	3.00	0	screening and follow-up colorectal carcinoma	1
PF-2	male	58	0	0	0	0	0	0	0	0	herniated disc	0	0	0	0	1	14.00	0	screening and follow-up colorectal carcinoma	1
PF-2	male	62	0	0	0	0	0	0	0	0	0	0	0	0	0	0	6.00	0	screening and follow-up colorectal carcinoma	1
PF-4	male	72	0	0	0	0	0	0	0	0	0	0	0	0	0	0	.00	0	screening and follow-up colorectal carcinoma	0
PF-5	male	68	Myocardial infarction, PTCA with stent in RCA	0	0	0	0	0	0	0	0	0	0	0	0	0	21.00	mucous stools	other	1
PF-6	male	78	Hypertension	asthma	0	0	0	0	0	0	CVA	0	0	0	0	0	2.00	0	hematochezia	1
PF-7	male	76	aneurysm abdominal aorta 45mm, Endovascular Aorta Repair	0	0	0	0	0	0	0	0	1	0	0	0	0	.00	0	change in bowel habit	1
PF-8	male	72	Hypertension	0	0	0	0	0	0	0	Spinal stenosis	0	0	0	0	0	.00	0	screening and follow-up colorectal carcinoma	1
PF-9	male	72	Hypertension	0	0	0	0	0	0	0	0	0	0	0	0	0	7.00	0	screening and follow-up colorectal carcinoma	1
PF-10	female	63	0	0	0	0	0	0	0	0	0	0	0	0	0	0	4.00	0	screening and follow-up colorectal carcinoma	1
PF-11	male	61	deep vein thrombosis	0	0	0	0	B-CLL	0	0	spinal stenosis, herniated disc	0	0	0	0	1	21.00	0	screening and follow-up colorectal carcinoma	0
PF-12	female	71	Hypertension	0	0	0	0	0	0	0	ischemic CVA	0	0	0	1	0	.00	0	screening and follow-up colorectal carcinoma	0
PF-13	female	64	Hypertension	0	0	0	0	Infiltrating adenocarcinoma mamma	0	0	facial nerve palsy	1	0	0	0	0	.00	0	obstipation	0
PF-14	female	49	Hypertension	CARA	0	atriumgastritis, cholecystectomy, hernia diaphragmatica with reflux-oesophagitis	0	Bladder cancer		0	Epilepsy, migraine, spinal stenosis/radiculopathy and polyneuropathy	1	0	0	0	1	.00	0	anemia e.c.i.	0
PF-15	female	62	0	0	0	0	0	0	0	0	0	0	0	0	.	.	.	0	screening and follow-up colorectal carcinoma	0
PF-16	male	65	2x deep vein thrombosis	0	0	0	0	0	0	0	0	0	0	0	0	0	5.00	0	screening and follow-up colorectal carcinoma	0
PF-17	male	74	Atrial fibrillation	0	0	0	0	0	0	0	0	0	0	0	0	0	.	0	screening and follow-up colorectal carcinoma	1
PF-18	male	63	0	0	0	0	0	Non Hodgkin lymphoma	0	0	Partial spinal cord injury and spinal stenosis	0	0	0	0	0	.00	0	hematochezia	0
PF-19	male	50	0	0	0	0	0	0	0	0	0	0	0	0	0	0	15.00	0	change in bowel habit	0
PF-20	female	53	0	0	0	0	0	0	0	0	Epilepsy	0	0	0	0	0	2.00	0	screening and follow-up colorectal carcinoma	0
PF-21	male	65	Hypertension	0	0	0	0	0	0	0	Neuritis vestibularis, transient ischemic attack	0	0	0	0	0	21.00	0	Screening en follow-up colorectaal carcinoom	1
PF-22	male	56	0	0	0	0	0	0	0	0	0	0	0	0	0	0	4.00	0	Screening en follow-up colorectaal carcinoom	0
PF-23	female	57	Hypertension	0	0	mild refluxoesophagitis	0	malignant melanoma, NSCLC	0	0	0	0	0	0	0	1	.00	0	screening and follow-up colorectal carcinoma	0
PF-24	male	55	.	.	.	.	.	.	.	.	.	.	.	0	0	.	.	0	screening and follow-up colorectal carcinoma	0
PF-25	female	65	0	0	0	0	0	0	0	0	0	1	0	0	1	0	.00	0	screening and follow-up colorectal carcinoma	0
PF-26	male	62	0	0	0	0	0	0	0	0	0	0	0	0	0	0	.00	0	screening and follow-up colorectal carcinoma	1
PF-27	female	47	0	0	0	0	0	0	0	0	0	0	0	0	.	.	.	0	hematochezia	0
PF-28	female	63	0	0	0	0	0	0	0	0	0	0	0	0	0	0	.00	0	screening and follow-up colorectal carcinoma	1
PF-29	male	54	Hypertension	0	0	Ulcerative aspecific colitis, gall bladder polyp	Hepatitis C infection	0	0	0	0	0	0	0	0	0	7.00	0	hematochezia	0
PF-30	male	35	0	0	0	0	0	0	0	0	0	0	0	0	0	1	.00	0	screening and follow-up colorectal carcinoma	0
PF-31	female	51	0	COPD	0	0	0	cervix carcinoma	0	0	0	0	0	0	0	0	2.00	0	screening and follow-up colorectal carcinoma	0
PF-32	female	54	0	0	0	IBS	0	0	0	Fibromyalgia	0	0	0	0	0	0	.00	0	obstipation	0
PF-33	female	68	subclavian artery stenosis, frequent ventricular extrasystole, mitral valve prolapse	0	0	0	0	0	0	0	herniated disc	0	0	0	0	1	.00	0	change in bowel habit	1
PF-34	female	72	0	0	0	0	0	0	0	0	herniated disc	0	0	0	0	.	.	0	screening and follow-up colorectal carcinoma	1
PF-35	female	58	Hypertension	Sarcoidosis	0	0	0	Cervix carcinoma stadium IIB	0	0	0	1	0	0	1	1	7.00	0	change in bowel habit	0
PF-36	female	46	0	0	0	0	0	0	0	0	0	0	0	0	0	1	2.00	0	obstipation	0
PF-37	female	41	0	0	0	0	0	0	0	0	0	0	0	0	0	0	14.00	0	other	0
PF-39	female	63	0	0	0	0	0	0	0	0	Migraine	0	0	0	0	0	7.00	0	screening and follow-up colorectal carcinoma	0
PF-38	male	61	0	0	0	0	0	malignant melanoma	0	0	0	0	0	0	0	0	.00	abdominal pain	other	0
PF-40	male	68	Hypertension, atrial fibrillation	0	0	0	0	0	0	Gout	0	1	0	0	0	1	14.00	0	screening and follow-up colorectal carcinoma	1
PF-41	male	61	0	0	0	0	0	Distal oesophagus carcinoma	0	Rheumatoid arthritis	Parkinson's disease	0	0	0	1	0	.00	0	screening and follow-up colorectal carcinoma	1
PF-42	female	63	0	0	0	0	0	mamma carcinoma	0	0	0	0	0	0	0	0	1.00	0	screening and follow-up colorectal carcinoma	1
PF-43	male	56	0	0	0	0	0	0	0	0	0	0	0	0	0	0	7.00	0	screening and follow-up colorectal carcinoma	1

## Sheet: Metadata
Column names
Antibiotic use	Antibiotic use past 3 months
Laxatives	Laxative use past 3 months
Smoking	Smoking at time of endoscopy
Alcohol (glasses/week)	Alcohol (standard volumes per week)
Field options
S	Sigmoid biopsy
T	Transversum biopsy
1	yes
0	no
.	missing
