# Supplementary material for: Microbiota composition and mucosal immunity in patients with asymptomatic diverticulosis and controls
Source: PLoS One. 2021 Sep 7;16(9):e0256657. doi: 10.1371/journal.pone.0256657 (PMC8423250; doi:10.1371/journal.pone.0256657)
Supplement: S2 File — (XLSX) [file pone.0256657.s002.xlsx]

## Sheet: Padiflora study - 18 columns fr
study_participant_id	sample_number	sample_id	material	location_biopsy	data_point	value	processing_type_name	channel_name	log2Value
PF-1	AA05387	71	mucosal biopsy	S	1100	0	PROTEO	FAM	0
PF-1	AA05387	71	mucosal biopsy	S	1099	0	PROTEO	FAM	0
PF-1	AA05387	71	mucosal biopsy	S	1098	0	PROTEO	FAM	0
PF-1	AA05387	71	mucosal biopsy	S	1097	0	PROTEO	FAM	0
PF-1	AA05387	71	mucosal biopsy	S	1096	0	PROTEO	FAM	0
PF-1	AA05387	71	mucosal biopsy	S	1095	0	PROTEO	FAM	0
PF-1	AA05387	71	mucosal biopsy	S	1094	0	PROTEO	FAM	0
PF-1	AA05387	71	mucosal biopsy	S	1093	0	PROTEO	FAM	0
PF-1	AA05387	71	mucosal biopsy	S	1092	0	PROTEO	FAM	0
PF-1	AA05387	71	mucosal biopsy	S	1091	0	PROTEO	FAM	0
PF-1	AA05387	71	mucosal biopsy	S	1090	0	PROTEO	FAM	0
PF-1	AA05387	71	mucosal biopsy	S	1089	0	PROTEO	FAM	0
PF-1	AA05387	71	mucosal biopsy	S	1088	0	PROTEO	FAM	0
PF-1	AA05387	71	mucosal biopsy	S	1087	0	PROTEO	FAM	0
PF-1	AA05387	71	mucosal biopsy	S	1086	0	PROTEO	FAM	0
PF-1	AA05387	71	mucosal biopsy	S	1085	0	PROTEO	FAM	0
PF-1	AA05387	71	mucosal biopsy	S	1084	0	PROTEO	FAM	0
PF-1	AA05387	71	mucosal biopsy	S	1083	0	PROTEO	FAM	0
PF-1	AA05387	71	mucosal biopsy	S	1082	0	PROTEO	FAM	0
PF-1	AA05387	71	mucosal biopsy	S	1081	0	PROTEO	FAM	0
PF-1	AA05387	71	mucosal biopsy	S	1080	0	PROTEO	FAM	0
PF-1	AA05387	71	mucosal biopsy	S	1079	0	PROTEO	FAM	0
PF-1	AA05387	71	mucosal biopsy	S	1078	0	PROTEO	FAM	0
PF-1	AA05387	71	mucosal biopsy	S	1077	0	PROTEO	FAM	0
PF-1	AA05387	71	mucosal biopsy	S	1076	0	PROTEO	FAM	0
PF-1	AA05387	71	mucosal biopsy	S	1075	0	PROTEO	FAM	0
PF-1	AA05387	71	mucosal biopsy	S	1074	0	PROTEO	FAM	0
PF-1	AA05387	71	mucosal biopsy	S	1073	0	PROTEO	FAM	0
PF-1	AA05387	71	mucosal biopsy	S	1072	0	PROTEO	FAM	0
PF-1	AA05387	71	mucosal biopsy	S	1071	0	PROTEO	FAM	0
PF-1	AA05387	71	mucosal biopsy	S	1070	0	PROTEO	FAM	0
PF-1	AA05387	71	mucosal biopsy	S	1069	0	PROTEO	FAM	0
PF-1	AA05387	71	mucosal biopsy	S	1068	0	PROTEO	FAM	0
PF-1	AA05387	71	mucosal biopsy	S	1067	0	PROTEO	FAM	0
PF-1	AA05387	71	mucosal biopsy	S	1066	0	PROTEO	FAM	0
PF-1	AA05387	71	mucosal biopsy	S	1065	0	PROTEO	FAM	0
PF-1	AA05387	71	mucosal biopsy	S	1064	0	PROTEO	FAM	0
PF-1	AA05387	71	mucosal biopsy	S	1063	0	PROTEO	FAM	0
PF-1	AA05387	71	mucosal biopsy	S	1062	0	PROTEO	FAM	0
PF-1	AA05387	71	mucosal biopsy	S	1061	0	PROTEO	FAM	0
PF-1	AA05387	71	mucosal biopsy	S	1060	0	PROTEO	FAM	0
PF-1	AA05387	71	mucosal biopsy	S	1059	0	PROTEO	FAM	0
PF-1	AA05387	71	mucosal biopsy	S	1058	0	PROTEO	FAM	0
PF-1	AA05387	71	mucosal biopsy	S	1057	0	PROTEO	FAM	0
PF-1	AA05387	71	mucosal biopsy	S	1056	0	PROTEO	FAM	0
PF-1	AA05387	71	mucosal biopsy	S	1055	0	PROTEO	FAM	0
PF-1	AA05387	71	mucosal biopsy	S	1054	0	PROTEO	FAM	0
PF-1	AA05387	71	mucosal biopsy	S	1053	0	PROTEO	FAM	0
PF-1	AA05387	71	mucosal biopsy	S	1052	0	PROTEO	FAM	0
PF-1	AA05387	71	mucosal biopsy	S	1051	0	PROTEO	FAM	0
PF-1	AA05387	71	mucosal biopsy	S	1050	0	PROTEO	FAM	0
PF-1	AA05387	71	mucosal biopsy	S	1049	0	PROTEO	FAM	0
PF-1	AA05387	71	mucosal biopsy	S	1048	0	PROTEO	FAM	0
PF-1	AA05387	71	mucosal biopsy	S	1047	0	PROTEO	FAM	0
PF-1	AA05387	71	mucosal biopsy	S	1046	0	PROTEO	FAM	0
PF-1	AA05387	71	mucosal biopsy	S	1045	0	PROTEO	FAM	0
PF-1	AA05387	71	mucosal biopsy	S	1044	0	PROTEO	FAM	0
PF-1	AA05387	71	mucosal biopsy	S	1043	0	PROTEO	FAM	0
PF-1	AA05387	71	mucosal biopsy	S	1042	0	PROTEO	FAM	0
PF-1	AA05387	71	mucosal biopsy	S	1041	0	PROTEO	FAM	0
PF-1	AA05387	71	mucosal biopsy	S	1040	0	PROTEO	FAM	0
PF-1	AA05387	71	mucosal biopsy	S	1039	0	PROTEO	FAM	0
PF-1	AA05387	71	mucosal biopsy	S	1038	0	PROTEO	FAM	0
PF-1	AA05387	71	mucosal biopsy	S	1037	0	PROTEO	FAM	0
PF-1	AA05387	71	mucosal biopsy	S	1036	0	PROTEO	FAM	0
PF-1	AA05387	71	mucosal biopsy	S	1035	0	PROTEO	FAM	0
PF-1	AA05387	71	mucosal biopsy	S	1034	0	PROTEO	FAM	0
PF-1	AA05387	71	mucosal biopsy	S	1033	0	PROTEO	FAM	0
PF-1	AA05387	71	mucosal biopsy	S	1032	0	PROTEO	FAM	0
PF-1	AA05387	71	mucosal biopsy	S	1031	0	PROTEO	FAM	0
PF-1	AA05387	71	mucosal biopsy	S	1030	0	PROTEO	FAM	0
PF-1	AA05387	71	mucosal biopsy	S	1029	0	PROTEO	FAM	0
PF-1	AA05387	71	mucosal biopsy	S	1028	0	PROTEO	FAM	0
PF-1	AA05387	71	mucosal biopsy	S	1027	0	PROTEO	FAM	0
PF-1	AA05387	71	mucosal biopsy	S	1026	0	PROTEO	FAM	0
PF-1	AA05387	71	mucosal biopsy	S	1025	0	PROTEO	FAM	0
PF-1	AA05387	71	mucosal biopsy	S	1024	0	PROTEO	FAM	0
PF-1	AA05387	71	mucosal biopsy	S	1023	0	PROTEO	FAM	0
PF-1	AA05387	71	mucosal biopsy	S	1022	0	PROTEO	FAM	0
PF-1	AA05387	71	mucosal biopsy	S	1021	0	PROTEO	FAM	0
PF-1	AA05387	71	mucosal biopsy	S	1020	0	PROTEO	FAM	0
PF-1	AA05387	71	mucosal biopsy	S	1019	0	PROTEO	FAM	0
PF-1	AA05387	71	mucosal biopsy	S	1018	0	PROTEO	FAM	0
PF-1	AA05387	71	mucosal biopsy	S	1017	0	PROTEO	FAM	0
PF-1	AA05387	71	mucosal biopsy	S	1016	0	PROTEO	FAM	0
PF-1	AA05387	71	mucosal biopsy	S	1015	0	PROTEO	FAM	0
PF-1	AA05387	71	mucosal biopsy	S	1014	0	PROTEO	FAM	0
PF-1	AA05387	71	mucosal biopsy	S	1013	0	PROTEO	FAM	0
PF-1	AA05387	71	mucosal biopsy	S	1012	0	PROTEO	FAM	0
PF-1	AA05387	71	mucosal biopsy	S	1011	0	PROTEO	FAM	0
PF-1	AA05387	71	mucosal biopsy	S	1010	0	PROTEO	FAM	0
PF-1	AA05387	71	mucosal biopsy	S	1009	0	PROTEO	FAM	0
PF-1	AA05387	71	mucosal biopsy	S	1008	0	PROTEO	FAM	0
PF-1	AA05387	71	mucosal biopsy	S	1007	0	PROTEO	FAM	0
PF-1	AA05387	71	mucosal biopsy	S	1006	0	PROTEO	FAM	0
PF-1	AA05387	71	mucosal biopsy	S	1005	0	PROTEO	FAM	0
PF-1	AA05387	71	mucosal biopsy	S	1004	0	PROTEO	FAM	0
PF-1	AA05387	71	mucosal biopsy	S	1003	0	PROTEO	FAM	0
PF-1	AA05387	71	mucosal biopsy	S	1002	0	PROTEO	FAM	0
PF-1	AA05387	71	mucosal biopsy	S	1001	0	PROTEO	FAM	0
PF-1	AA05387	71	mucosal biopsy	S	1000	0	PROTEO	FAM	0
PF-1	AA05387	71	mucosal biopsy	S	999	0	PROTEO	FAM	0
PF-1	AA05387	71	mucosal biopsy	S	998	0	PROTEO	FAM	0
PF-1	AA05387	71	mucosal biopsy	S	997	0	PROTEO	FAM	0
PF-1	AA05387	71	mucosal biopsy	S	996	0	PROTEO	FAM	0
PF-1	AA05387	71	mucosal biopsy	S	995	0	PROTEO	FAM	0
PF-1	AA05387	71	mucosal biopsy	S	994	0	PROTEO	FAM	0
PF-1	AA05387	71	mucosal biopsy	S	993	0	PROTEO	FAM	0
PF-1	AA05387	71	mucosal biopsy	S	992	0	PROTEO	FAM	0
PF-1	AA05387	71	mucosal biopsy	S	991	0	PROTEO	FAM	0
PF-1	AA05387	71	mucosal biopsy	S	990	0	PROTEO	FAM	0
PF-1	AA05387	71	mucosal biopsy	S	989	0	PROTEO	FAM	0
PF-1	AA05387	71	mucosal biopsy	S	988	0	PROTEO	FAM	0
PF-1	AA05387	71	mucosal biopsy	S	987	0	PROTEO	FAM	0
PF-1	AA05387	71	mucosal biopsy	S	986	0	PROTEO	FAM	0
PF-1	AA05387	71	mucosal biopsy	S	985	0	PROTEO	FAM	0
PF-1	AA05387	71	mucosal biopsy	S	984	0	PROTEO	FAM	0
PF-1	AA05387	71	mucosal biopsy	S	983	0	PROTEO	FAM	0
PF-1	AA05387	71	mucosal biopsy	S	982	0	PROTEO	FAM	0
PF-1	AA05387	71	mucosal biopsy	S	981	0	PROTEO	FAM	0
PF-1	AA05387	71	mucosal biopsy	S	980	0	PROTEO	FAM	0
PF-1	AA05387	71	mucosal biopsy	S	979	0	PROTEO	FAM	0
PF-1	AA05387	71	mucosal biopsy	S	978	0	PROTEO	FAM	0
PF-1	AA05387	71	mucosal biopsy	S	977	0	PROTEO	FAM	0
PF-1	AA05387	71	mucosal biopsy	S	976	0	PROTEO	FAM	0
PF-1	AA05387	71	mucosal biopsy	S	975	0	PROTEO	FAM	0
PF-1	AA05387	71	mucosal biopsy	S	974	0	PROTEO	FAM	0
PF-1	AA05387	71	mucosal biopsy	S	973	0	PROTEO	FAM	0
PF-1	AA05387	71	mucosal biopsy	S	972	0	PROTEO	FAM	0
PF-1	AA05387	71	mucosal biopsy	S	971	0	PROTEO	FAM	0
PF-1	AA05387	71	mucosal biopsy	S	970	0	PROTEO	FAM	0
PF-1	AA05387	71	mucosal biopsy	S	969	0	PROTEO	FAM	0
PF-1	AA05387	71	mucosal biopsy	S	968	0	PROTEO	FAM	0
PF-1	AA05387	71	mucosal biopsy	S	967	0	PROTEO	FAM	0
PF-1	AA05387	71	mucosal biopsy	S	966	0	PROTEO	FAM	0
PF-1	AA05387	71	mucosal biopsy	S	965	0	PROTEO	FAM	0
PF-1	AA05387	71	mucosal biopsy	S	964	0	PROTEO	FAM	0
PF-1	AA05387	71	mucosal biopsy	S	963	0	PROTEO	FAM	0
PF-1	AA05387	71	mucosal biopsy	S	951	0	PROTEO	FAM	0
PF-1	AA05387	71	mucosal biopsy	S	950	0	PROTEO	FAM	0
PF-1	AA05387	71	mucosal biopsy	S	949	0	PROTEO	FAM	0
PF-1	AA05387	71	mucosal biopsy	S	948	0	PROTEO	FAM	0
PF-1	AA05387	71	mucosal biopsy	S	947	0	PROTEO	FAM	0
PF-1	AA05387	71	mucosal biopsy	S	946	0	PROTEO	FAM	0
PF-1	AA05387	71	mucosal biopsy	S	945	0	PROTEO	FAM	0
PF-1	AA05387	71	mucosal biopsy	S	944	0	PROTEO	FAM	0
PF-1	AA05387	71	mucosal biopsy	S	943	0	PROTEO	FAM	0
PF-1	AA05387	71	mucosal biopsy	S	942	0	PROTEO	FAM	0
PF-1	AA05387	71	mucosal biopsy	S	941	0	PROTEO	FAM	0
PF-1	AA05387	71	mucosal biopsy	S	940	0	PROTEO	FAM	0
PF-1	AA05387	71	mucosal biopsy	S	939	0	PROTEO	FAM	0
PF-1	AA05387	71	mucosal biopsy	S	938	0	PROTEO	FAM	0
PF-1	AA05387	71	mucosal biopsy	S	937	0	PROTEO	FAM	0
PF-1	AA05387	71	mucosal biopsy	S	936	0	PROTEO	FAM	0
PF-1	AA05387	71	mucosal biopsy	S	935	0	PROTEO	FAM	0
PF-1	AA05387	71	mucosal biopsy	S	934	0	PROTEO	FAM	0
PF-1	AA05387	71	mucosal biopsy	S	933	0	PROTEO	FAM	0
PF-1	AA05387	71	mucosal biopsy	S	932	0	PROTEO	FAM	0
PF-1	AA05387	71	mucosal biopsy	S	931	0	PROTEO	FAM	0
PF-1	AA05387	71	mucosal biopsy	S	930	0	PROTEO	FAM	0
PF-1	AA05387	71	mucosal biopsy	S	929	0	PROTEO	FAM	0
PF-1	AA05387	71	mucosal biopsy	S	928	0	PROTEO	FAM	0
PF-1	AA05387	71	mucosal biopsy	S	927	0	PROTEO	FAM	0
PF-1	AA05387	71	mucosal biopsy	S	926	0	PROTEO	FAM	0
PF-1	AA05387	71	mucosal biopsy	S	925	0	PROTEO	FAM	0
PF-1	AA05387	71	mucosal biopsy	S	924	0	PROTEO	FAM	0
PF-1	AA05387	71	mucosal biopsy	S	923	0	PROTEO	FAM	0
PF-1	AA05387	71	mucosal biopsy	S	922	0	PROTEO	FAM	0
PF-1	AA05387	71	mucosal biopsy	S	921	0	PROTEO	FAM	0
PF-1	AA05387	71	mucosal biopsy	S	920	0	PROTEO	FAM	0
PF-1	AA05387	71	mucosal biopsy	S	919	0	PROTEO	FAM	0
PF-1	AA05387	71	mucosal biopsy	S	918	0	PROTEO	FAM	0
PF-1	AA05387	71	mucosal biopsy	S	917	0	PROTEO	FAM	0
PF-1	AA05387	71	mucosal biopsy	S	916	0	PROTEO	FAM	0
PF-1	AA05387	71	mucosal biopsy	S	915	0	PROTEO	FAM	0
PF-1	AA05387	71	mucosal biopsy	S	914	0	PROTEO	FAM	0
PF-1	AA05387	71	mucosal biopsy	S	913	0	PROTEO	FAM	0
PF-1	AA05387	71	mucosal biopsy	S	912	0	PROTEO	FAM	0
PF-1	AA05387	71	mucosal biopsy	S	911	0	PROTEO	FAM	0
PF-1	AA05387	71	mucosal biopsy	S	910	0	PROTEO	FAM	0
PF-1	AA05387	71	mucosal biopsy	S	909	0	PROTEO	FAM	0
PF-1	AA05387	71	mucosal biopsy	S	908	0	PROTEO	FAM	0
PF-1	AA05387	71	mucosal biopsy	S	907	0	PROTEO	FAM	0
PF-1	AA05387	71	mucosal biopsy	S	906	0	PROTEO	FAM	0
PF-1	AA05387	71	mucosal biopsy	S	905	0	PROTEO	FAM	0
PF-1	AA05387	71	mucosal biopsy	S	904	0	PROTEO	FAM	0
PF-1	AA05387	71	mucosal biopsy	S	903	0	PROTEO	FAM	0
PF-1	AA05387	71	mucosal biopsy	S	902	0	PROTEO	FAM	0
PF-1	AA05387	71	mucosal biopsy	S	901	0	PROTEO	FAM	0
PF-1	AA05387	71	mucosal biopsy	S	900	0	PROTEO	FAM	0
PF-1	AA05387	71	mucosal biopsy	S	899	0	PROTEO	FAM	0
PF-1	AA05387	71	mucosal biopsy	S	898	0	PROTEO	FAM	0
PF-1	AA05387	71	mucosal biopsy	S	897	0	PROTEO	FAM	0
PF-1	AA05387	71	mucosal biopsy	S	896	0	PROTEO	FAM	0
PF-1	AA05387	71	mucosal biopsy	S	895	0	PROTEO	FAM	0
PF-1	AA05387	71	mucosal biopsy	S	894	0	PROTEO	FAM	0
PF-1	AA05387	71	mucosal biopsy	S	893	0	PROTEO	FAM	0
PF-1	AA05387	71	mucosal biopsy	S	892	0	PROTEO	FAM	0
PF-1	AA05387	71	mucosal biopsy	S	891	0	PROTEO	FAM	0
PF-1	AA05387	71	mucosal biopsy	S	890	0	PROTEO	FAM	0
PF-1	AA05387	71	mucosal biopsy	S	889	0	PROTEO	FAM	0
PF-1	AA05387	71	mucosal biopsy	S	888	0	PROTEO	FAM	0
PF-1	AA05387	71	mucosal biopsy	S	887	0	PROTEO	FAM	0
PF-1	AA05387	71	mucosal biopsy	S	886	0	PROTEO	FAM	0
PF-1	AA05387	71	mucosal biopsy	S	885	0	PROTEO	FAM	0
PF-1	AA05387	71	mucosal biopsy	S	884	0	PROTEO	FAM	0
PF-1	AA05387	71	mucosal biopsy	S	883	0	PROTEO	FAM	0
PF-1	AA05387	71	mucosal biopsy	S	882	0	PROTEO	FAM	0
PF-1	AA05387	71	mucosal biopsy	S	881	0	PROTEO	FAM	0
PF-1	AA05387	71	mucosal biopsy	S	880	0	PROTEO	FAM	0
PF-1	AA05387	71	mucosal biopsy	S	879	0	PROTEO	FAM	0
PF-1	AA05387	71	mucosal biopsy	S	878	0	PROTEO	FAM	0
PF-1	AA05387	71	mucosal biopsy	S	877	0	PROTEO	FAM	0
PF-1	AA05387	71	mucosal biopsy	S	876	0	PROTEO	FAM	0
PF-1	AA05387	71	mucosal biopsy	S	875	0	PROTEO	FAM	0
PF-1	AA05387	71	mucosal biopsy	S	874	1	PROTEO	FAM	0
PF-1	AA05387	71	mucosal biopsy	S	873	2	PROTEO	FAM	1
PF-1	AA05387	71	mucosal biopsy	S	872	3	PROTEO	FAM	1.58496
PF-1	AA05387	71	mucosal biopsy	S	871	3	PROTEO	FAM	1.58496
PF-1	AA05387	71	mucosal biopsy	S	870	3	PROTEO	FAM	1.58496
PF-1	AA05387	71	mucosal biopsy	S	869	2	PROTEO	FAM	1
PF-1	AA05387	71	mucosal biopsy	S	868	0	PROTEO	FAM	0
PF-1	AA05387	71	mucosal biopsy	S	867	0	PROTEO	FAM	0
PF-1	AA05387	71	mucosal biopsy	S	866	0	PROTEO	FAM	0
PF-1	AA05387	71	mucosal biopsy	S	865	0	PROTEO	FAM	0
PF-1	AA05387	71	mucosal biopsy	S	864	0	PROTEO	FAM	0
PF-1	AA05387	71	mucosal biopsy	S	863	0	PROTEO	FAM	0
PF-1	AA05387	71	mucosal biopsy	S	862	0	PROTEO	FAM	0
PF-1	AA05387	71	mucosal biopsy	S	861	0	PROTEO	FAM	0
PF-1	AA05387	71	mucosal biopsy	S	860	0	PROTEO	FAM	0
PF-1	AA05387	71	mucosal biopsy	S	859	0	PROTEO	FAM	0
PF-1	AA05387	71	mucosal biopsy	S	858	1	PROTEO	FAM	0
PF-1	AA05387	71	mucosal biopsy	S	857	2	PROTEO	FAM	1
PF-1	AA05387	71	mucosal biopsy	S	856	2	PROTEO	FAM	1
PF-1	AA05387	71	mucosal biopsy	S	855	2	PROTEO	FAM	1
PF-1	AA05387	71	mucosal biopsy	S	854	0	PROTEO	FAM	0
PF-1	AA05387	71	mucosal biopsy	S	853	0	PROTEO	FAM	0
PF-1	AA05387	71	mucosal biopsy	S	852	0	PROTEO	FAM	0
PF-1	AA05387	71	mucosal biopsy	S	851	0	PROTEO	FAM	0
PF-1	AA05387	71	mucosal biopsy	S	850	1	PROTEO	FAM	0
PF-1	AA05387	71	mucosal biopsy	S	849	2	PROTEO	FAM	1
PF-1	AA05387	71	mucosal biopsy	S	848	0	PROTEO	FAM	0
PF-1	AA05387	71	mucosal biopsy	S	847	0	PROTEO	FAM	0
PF-1	AA05387	71	mucosal biopsy	S	846	0	PROTEO	FAM	0
PF-1	AA05387	71	mucosal biopsy	S	845	41	PROTEO	FAM	5.35755
PF-1	AA05387	71	mucosal biopsy	S	844	117	PROTEO	FAM	6.87036
PF-1	AA05387	71	mucosal biopsy	S	843	177	PROTEO	FAM	7.46761
PF-1	AA05387	71	mucosal biopsy	S	842	180	PROTEO	FAM	7.49185
PF-1	AA05387	71	mucosal biopsy	S	841	161	PROTEO	FAM	7.33092
PF-1	AA05387	71	mucosal biopsy	S	840	95	PROTEO	FAM	6.56986
PF-1	AA05387	71	mucosal biopsy	S	839	15	PROTEO	FAM	3.90689
PF-1	AA05387	71	mucosal biopsy	S	838	0	PROTEO	FAM	0
PF-1	AA05387	71	mucosal biopsy	S	837	0	PROTEO	FAM	0
PF-1	AA05387	71	mucosal biopsy	S	836	0	PROTEO	FAM	0
PF-1	AA05387	71	mucosal biopsy	S	835	0	PROTEO	FAM	0
PF-1	AA05387	71	mucosal biopsy	S	834	0	PROTEO	FAM	0
PF-1	AA05387	71	mucosal biopsy	S	833	0	PROTEO	FAM	0
PF-1	AA05387	71	mucosal biopsy	S	832	0	PROTEO	FAM	0
PF-1	AA05387	71	mucosal biopsy	S	831	2	PROTEO	FAM	1
PF-1	AA05387	71	mucosal biopsy	S	830	11	PROTEO	FAM	3.45943
PF-1	AA05387	71	mucosal biopsy	S	829	17	PROTEO	FAM	4.08746
PF-1	AA05387	71	mucosal biopsy	S	828	18	PROTEO	FAM	4.16993
PF-1	AA05387	71	mucosal biopsy	S	827	17	PROTEO	FAM	4.08746
PF-1	AA05387	71	mucosal biopsy	S	826	11	PROTEO	FAM	3.45943
PF-1	AA05387	71	mucosal biopsy	S	825	4	PROTEO	FAM	2
PF-1	AA05387	71	mucosal biopsy	S	824	0	PROTEO	FAM	0
PF-1	AA05387	71	mucosal biopsy	S	823	0	PROTEO	FAM	0
PF-1	AA05387	71	mucosal biopsy	S	822	0	PROTEO	FAM	0
PF-1	AA05387	71	mucosal biopsy	S	821	0	PROTEO	FAM	0
PF-1	AA05387	71	mucosal biopsy	S	820	0	PROTEO	FAM	0
PF-1	AA05387	71	mucosal biopsy	S	819	0	PROTEO	FAM	0
PF-1	AA05387	71	mucosal biopsy	S	818	0	PROTEO	FAM	0
PF-1	AA05387	71	mucosal biopsy	S	817	0	PROTEO	FAM	0
PF-1	AA05387	71	mucosal biopsy	S	816	0	PROTEO	FAM	0
PF-1	AA05387	71	mucosal biopsy	S	815	0	PROTEO	FAM	0
PF-1	AA05387	71	mucosal biopsy	S	814	0	PROTEO	FAM	0
PF-1	AA05387	71	mucosal biopsy	S	813	0	PROTEO	FAM	0
PF-1	AA05387	71	mucosal biopsy	S	812	0	PROTEO	FAM	0
PF-1	AA05387	71	mucosal biopsy	S	811	0	PROTEO	FAM	0
PF-1	AA05387	71	mucosal biopsy	S	810	0	PROTEO	FAM	0
PF-1	AA05387	71	mucosal biopsy	S	809	0	PROTEO	FAM	0
PF-1	AA05387	71	mucosal biopsy	S	808	0	PROTEO	FAM	0
PF-1	AA05387	71	mucosal biopsy	S	807	0	PROTEO	FAM	0
PF-1	AA05387	71	mucosal biopsy	S	806	0	PROTEO	FAM	0
PF-1	AA05387	71	mucosal biopsy	S	805	0	PROTEO	FAM	0
PF-1	AA05387	71	mucosal biopsy	S	804	0	PROTEO	FAM	0
PF-1	AA05387	71	mucosal biopsy	S	803	0	PROTEO	FAM	0
PF-1	AA05387	71	mucosal biopsy	S	802	0	PROTEO	FAM	0
PF-1	AA05387	71	mucosal biopsy	S	801	0	PROTEO	FAM	0
PF-1	AA05387	71	mucosal biopsy	S	800	0	PROTEO	FAM	0
PF-1	AA05387	71	mucosal biopsy	S	799	0	PROTEO	FAM	0
PF-1	AA05387	71	mucosal biopsy	S	798	0	PROTEO	FAM	0
PF-1	AA05387	71	mucosal biopsy	S	797	0	PROTEO	FAM	0
PF-1	AA05387	71	mucosal biopsy	S	796	0	PROTEO	FAM	0
PF-1	AA05387	71	mucosal biopsy	S	795	0	PROTEO	FAM	0
PF-1	AA05387	71	mucosal biopsy	S	794	0	PROTEO	FAM	0
PF-1	AA05387	71	mucosal biopsy	S	793	0	PROTEO	FAM	0
PF-1	AA05387	71	mucosal biopsy	S	792	0	PROTEO	FAM	0
PF-1	AA05387	71	mucosal biopsy	S	791	0	PROTEO	FAM	0
PF-1	AA05387	71	mucosal biopsy	S	790	0	PROTEO	FAM	0
PF-1	AA05387	71	mucosal biopsy	S	789	0	PROTEO	FAM	0
PF-1	AA05387	71	mucosal biopsy	S	788	0	PROTEO	FAM	0
PF-1	AA05387	71	mucosal biopsy	S	787	0	PROTEO	FAM	0
PF-1	AA05387	71	mucosal biopsy	S	786	0	PROTEO	FAM	0
PF-1	AA05387	71	mucosal biopsy	S	785	0	PROTEO	FAM	0
PF-1	AA05387	71	mucosal biopsy	S	784	0	PROTEO	FAM	0
PF-1	AA05387	71	mucosal biopsy	S	783	0	PROTEO	FAM	0
PF-1	AA05387	71	mucosal biopsy	S	782	0	PROTEO	FAM	0
PF-1	AA05387	71	mucosal biopsy	S	781	0	PROTEO	FAM	0
PF-1	AA05387	71	mucosal biopsy	S	780	0	PROTEO	FAM	0
PF-1	AA05387	71	mucosal biopsy	S	779	0	PROTEO	FAM	0
PF-1	AA05387	71	mucosal biopsy	S	778	0	PROTEO	FAM	0
PF-1	AA05387	71	mucosal biopsy	S	777	0	PROTEO	FAM	0
PF-1	AA05387	71	mucosal biopsy	S	776	0	PROTEO	FAM	0
PF-1	AA05387	71	mucosal biopsy	S	775	0	PROTEO	FAM	0
PF-1	AA05387	71	mucosal biopsy	S	774	0	PROTEO	FAM	0
PF-1	AA05387	71	mucosal biopsy	S	773	0	PROTEO	FAM	0
PF-1	AA05387	71	mucosal biopsy	S	772	0	PROTEO	FAM	0
PF-1	AA05387	71	mucosal biopsy	S	771	0	PROTEO	FAM	0
PF-1	AA05387	71	mucosal biopsy	S	770	0	PROTEO	FAM	0
PF-1	AA05387	71	mucosal biopsy	S	769	0	PROTEO	FAM	0
PF-1	AA05387	71	mucosal biopsy	S	768	0	PROTEO	FAM	0
PF-1	AA05387	71	mucosal biopsy	S	767	0	PROTEO	FAM	0
PF-1	AA05387	71	mucosal biopsy	S	766	0	PROTEO	FAM	0
PF-1	AA05387	71	mucosal biopsy	S	765	0	PROTEO	FAM	0
PF-1	AA05387	71	mucosal biopsy	S	764	0	PROTEO	FAM	0
PF-1	AA05387	71	mucosal biopsy	S	763	0	PROTEO	FAM	0
PF-1	AA05387	71	mucosal biopsy	S	762	0	PROTEO	FAM	0
PF-1	AA05387	71	mucosal biopsy	S	761	0	PROTEO	FAM	0
PF-1	AA05387	71	mucosal biopsy	S	760	0	PROTEO	FAM	0
PF-1	AA05387	71	mucosal biopsy	S	759	0	PROTEO	FAM	0
PF-1	AA05387	71	mucosal biopsy	S	758	0	PROTEO	FAM	0
PF-1	AA05387	71	mucosal biopsy	S	757	0	PROTEO	FAM	0
PF-1	AA05387	71	mucosal biopsy	S	756	0	PROTEO	FAM	0
PF-1	AA05387	71	mucosal biopsy	S	755	0	PROTEO	FAM	0
PF-1	AA05387	71	mucosal biopsy	S	754	0	PROTEO	FAM	0
PF-1	AA05387	71	mucosal biopsy	S	753	0	PROTEO	FAM	0
PF-1	AA05387	71	mucosal biopsy	S	752	0	PROTEO	FAM	0
PF-1	AA05387	71	mucosal biopsy	S	751	0	PROTEO	FAM	0
PF-1	AA05387	71	mucosal biopsy	S	750	0	PROTEO	FAM	0
PF-1	AA05387	71	mucosal biopsy	S	749	0	PROTEO	FAM	0
PF-1	AA05387	71	mucosal biopsy	S	748	0	PROTEO	FAM	0
PF-1	AA05387	71	mucosal biopsy	S	747	0	PROTEO	FAM	0
PF-1	AA05387	71	mucosal biopsy	S	746	0	PROTEO	FAM	0
PF-1	AA05387	71	mucosal biopsy	S	745	0	PROTEO	FAM	0
PF-1	AA05387	71	mucosal biopsy	S	744	0	PROTEO	FAM	0
PF-1	AA05387	71	mucosal biopsy	S	743	0	PROTEO	FAM	0
PF-1	AA05387	71	mucosal biopsy	S	742	0	PROTEO	FAM	0
PF-1	AA05387	71	mucosal biopsy	S	741	0	PROTEO	FAM	0
PF-1	AA05387	71	mucosal biopsy	S	740	0	PROTEO	FAM	0
PF-1	AA05387	71	mucosal biopsy	S	739	0	PROTEO	FAM	0
PF-1	AA05387	71	mucosal biopsy	S	738	0	PROTEO	FAM	0
PF-1	AA05387	71	mucosal biopsy	S	737	0	PROTEO	FAM	0
PF-1	AA05387	71	mucosal biopsy	S	736	0	PROTEO	FAM	0
PF-1	AA05387	71	mucosal biopsy	S	655	64	PROTEO	FAM	6
PF-1	AA05387	71	mucosal biopsy	S	654	53	PROTEO	FAM	5.72792
PF-1	AA05387	71	mucosal biopsy	S	653	19	PROTEO	FAM	4.24793
PF-1	AA05387	71	mucosal biopsy	S	652	0	PROTEO	FAM	0
PF-1	AA05387	71	mucosal biopsy	S	651	0	PROTEO	FAM	0
PF-1	AA05387	71	mucosal biopsy	S	650	0	PROTEO	FAM	0
PF-1	AA05387	71	mucosal biopsy	S	649	0	PROTEO	FAM	0
PF-1	AA05387	71	mucosal biopsy	S	648	0	PROTEO	FAM	0
PF-1	AA05387	71	mucosal biopsy	S	647	0	PROTEO	FAM	0
PF-1	AA05387	71	mucosal biopsy	S	646	0	PROTEO	FAM	0
PF-1	AA05387	71	mucosal biopsy	S	645	0	PROTEO	FAM	0
PF-1	AA05387	71	mucosal biopsy	S	644	0	PROTEO	FAM	0
PF-1	AA05387	71	mucosal biopsy	S	643	0	PROTEO	FAM	0
PF-1	AA05387	71	mucosal biopsy	S	642	0	PROTEO	FAM	0
PF-1	AA05387	71	mucosal biopsy	S	641	0	PROTEO	FAM	0
PF-1	AA05387	71	mucosal biopsy	S	640	1	PROTEO	FAM	0
PF-1	AA05387	71	mucosal biopsy	S	639	2	PROTEO	FAM	1
PF-1	AA05387	71	mucosal biopsy	S	638	2	PROTEO	FAM	1
PF-1	AA05387	71	mucosal biopsy	S	637	1	PROTEO	FAM	0
PF-1	AA05387	71	mucosal biopsy	S	636	0	PROTEO	FAM	0
PF-1	AA05387	71	mucosal biopsy	S	635	0	PROTEO	FAM	0
PF-1	AA05387	71	mucosal biopsy	S	634	0	PROTEO	FAM	0
PF-1	AA05387	71	mucosal biopsy	S	633	0	PROTEO	FAM	0
PF-1	AA05387	71	mucosal biopsy	S	632	0	PROTEO	FAM	0
PF-1	AA05387	71	mucosal biopsy	S	631	0	PROTEO	FAM	0
PF-1	AA05387	71	mucosal biopsy	S	630	0	PROTEO	FAM	0
PF-1	AA05387	71	mucosal biopsy	S	629	0	PROTEO	FAM	0
PF-1	AA05387	71	mucosal biopsy	S	628	0	PROTEO	FAM	0
PF-1	AA05387	71	mucosal biopsy	S	627	0	PROTEO	FAM	0
PF-1	AA05387	71	mucosal biopsy	S	626	0	PROTEO	FAM	0
PF-1	AA05387	71	mucosal biopsy	S	625	0	PROTEO	FAM	0
PF-1	AA05387	71	mucosal biopsy	S	624	0	PROTEO	FAM	0
PF-1	AA05387	71	mucosal biopsy	S	623	0	PROTEO	FAM	0
PF-1	AA05387	71	mucosal biopsy	S	622	0	PROTEO	FAM	0
PF-1	AA05387	71	mucosal biopsy	S	621	0	PROTEO	FAM	0
PF-1	AA05387	71	mucosal biopsy	S	620	0	PROTEO	FAM	0
PF-1	AA05387	71	mucosal biopsy	S	619	0	PROTEO	FAM	0
PF-1	AA05387	71	mucosal biopsy	S	618	0	PROTEO	FAM	0
PF-1	AA05387	71	mucosal biopsy	S	617	0	PROTEO	FAM	0
PF-1	AA05387	71	mucosal biopsy	S	616	0	PROTEO	FAM	0
PF-1	AA05387	71	mucosal biopsy	S	615	0	PROTEO	FAM	0
PF-1	AA05387	71	mucosal biopsy	S	614	0	PROTEO	FAM	0
PF-1	AA05387	71	mucosal biopsy	S	613	0	PROTEO	FAM	0
PF-1	AA05387	71	mucosal biopsy	S	612	0	PROTEO	FAM	0
PF-1	AA05387	71	mucosal biopsy	S	611	0	PROTEO	FAM	0
PF-1	AA05387	71	mucosal biopsy	S	610	0	PROTEO	FAM	0
PF-1	AA05387	71	mucosal biopsy	S	609	0	PROTEO	FAM	0
PF-1	AA05387	71	mucosal biopsy	S	608	0	PROTEO	FAM	0
PF-1	AA05387	71	mucosal biopsy	S	607	0	PROTEO	FAM	0
PF-1	AA05387	71	mucosal biopsy	S	606	13	PROTEO	FAM	3.70044
PF-1	AA05387	71	mucosal biopsy	S	605	31	PROTEO	FAM	4.9542
PF-1	AA05387	71	mucosal biopsy	S	604	34	PROTEO	FAM	5.08746
PF-1	AA05387	71	mucosal biopsy	S	603	32	PROTEO	FAM	5
PF-1	AA05387	71	mucosal biopsy	S	602	18	PROTEO	FAM	4.16993
PF-1	AA05387	71	mucosal biopsy	S	601	0	PROTEO	FAM	0
PF-1	AA05387	71	mucosal biopsy	S	600	0	PROTEO	FAM	0
PF-1	AA05387	71	mucosal biopsy	S	599	0	PROTEO	FAM	0
PF-1	AA05387	71	mucosal biopsy	S	598	0	PROTEO	FAM	0
PF-1	AA05387	71	mucosal biopsy	S	597	0	PROTEO	FAM	0
PF-1	AA05387	71	mucosal biopsy	S	596	0	PROTEO	FAM	0
PF-1	AA05387	71	mucosal biopsy	S	595	0	PROTEO	FAM	0
PF-1	AA05387	71	mucosal biopsy	S	594	0	PROTEO	FAM	0
PF-1	AA05387	71	mucosal biopsy	S	593	0	PROTEO	FAM	0
PF-1	AA05387	71	mucosal biopsy	S	592	0	PROTEO	FAM	0
PF-1	AA05387	71	mucosal biopsy	S	591	0	PROTEO	FAM	0
PF-1	AA05387	71	mucosal biopsy	S	590	0	PROTEO	FAM	0
PF-1	AA05387	71	mucosal biopsy	S	589	0	PROTEO	FAM	0
PF-1	AA05387	71	mucosal biopsy	S	588	0	PROTEO	FAM	0
PF-1	AA05387	71	mucosal biopsy	S	587	0	PROTEO	FAM	0
PF-1	AA05387	71	mucosal biopsy	S	586	0	PROTEO	FAM	0
PF-1	AA05387	71	mucosal biopsy	S	585	0	PROTEO	FAM	0
PF-1	AA05387	71	mucosal biopsy	S	584	0	PROTEO	FAM	0
PF-1	AA05387	71	mucosal biopsy	S	583	0	PROTEO	FAM	0
PF-1	AA05387	71	mucosal biopsy	S	582	0	PROTEO	FAM	0
PF-1	AA05387	71	mucosal biopsy	S	581	0	PROTEO	FAM	0
PF-1	AA05387	71	mucosal biopsy	S	580	0	PROTEO	FAM	0
PF-1	AA05387	71	mucosal biopsy	S	579	0	PROTEO	FAM	0
PF-1	AA05387	71	mucosal biopsy	S	578	0	PROTEO	FAM	0
PF-1	AA05387	71	mucosal biopsy	S	577	0	PROTEO	FAM	0
PF-1	AA05387	71	mucosal biopsy	S	576	0	PROTEO	FAM	0
PF-1	AA05387	71	mucosal biopsy	S	575	0	PROTEO	FAM	0
PF-1	AA05387	71	mucosal biopsy	S	574	0	PROTEO	FAM	0
PF-1	AA05387	71	mucosal biopsy	S	573	0	PROTEO	FAM	0
PF-1	AA05387	71	mucosal biopsy	S	572	0	PROTEO	FAM	0
PF-1	AA05387	71	mucosal biopsy	S	571	0	PROTEO	FAM	0
PF-1	AA05387	71	mucosal biopsy	S	570	0	PROTEO	FAM	0
PF-1	AA05387	71	mucosal biopsy	S	569	0	PROTEO	FAM	0
PF-1	AA05387	71	mucosal biopsy	S	568	0	PROTEO	FAM	0
PF-1	AA05387	71	mucosal biopsy	S	567	0	PROTEO	FAM	0
PF-1	AA05387	71	mucosal biopsy	S	566	0	PROTEO	FAM	0
PF-1	AA05387	71	mucosal biopsy	S	565	0	PROTEO	FAM	0
PF-1	AA05387	71	mucosal biopsy	S	564	0	PROTEO	FAM	0
PF-1	AA05387	71	mucosal biopsy	S	563	0	PROTEO	FAM	0
PF-1	AA05387	71	mucosal biopsy	S	562	0	PROTEO	FAM	0
PF-1	AA05387	71	mucosal biopsy	S	561	0	PROTEO	FAM	0
PF-1	AA05387	71	mucosal biopsy	S	560	0	PROTEO	FAM	0
PF-1	AA05387	71	mucosal biopsy	S	559	0	PROTEO	FAM	0
PF-1	AA05387	71	mucosal biopsy	S	558	0	PROTEO	FAM	0
PF-1	AA05387	71	mucosal biopsy	S	557	0	PROTEO	FAM	0
PF-1	AA05387	71	mucosal biopsy	S	556	0	PROTEO	FAM	0
PF-1	AA05387	71	mucosal biopsy	S	555	0	PROTEO	FAM	0
PF-1	AA05387	71	mucosal biopsy	S	554	0	PROTEO	FAM	0
PF-1	AA05387	71	mucosal biopsy	S	553	0	PROTEO	FAM	0
PF-1	AA05387	71	mucosal biopsy	S	552	0	PROTEO	FAM	0
PF-1	AA05387	71	mucosal biopsy	S	551	0	PROTEO	FAM	0
PF-1	AA05387	71	mucosal biopsy	S	550	0	PROTEO	FAM	0
PF-1	AA05387	71	mucosal biopsy	S	549	0	PROTEO	FAM	0
PF-1	AA05387	71	mucosal biopsy	S	548	0	PROTEO	FAM	0
PF-1	AA05387	71	mucosal biopsy	S	547	0	PROTEO	FAM	0
PF-1	AA05387	71	mucosal biopsy	S	546	0	PROTEO	FAM	0
PF-1	AA05387	71	mucosal biopsy	S	545	0	PROTEO	FAM	0
PF-1	AA05387	71	mucosal biopsy	S	544	0	PROTEO	FAM	0
PF-1	AA05387	71	mucosal biopsy	S	543	0	PROTEO	FAM	0
PF-1	AA05387	71	mucosal biopsy	S	542	0	PROTEO	FAM	0
PF-1	AA05387	71	mucosal biopsy	S	541	0	PROTEO	FAM	0
PF-1	AA05387	71	mucosal biopsy	S	540	0	PROTEO	FAM	0
PF-1	AA05387	71	mucosal biopsy	S	539	0	PROTEO	FAM	0
PF-1	AA05387	71	mucosal biopsy	S	538	0	PROTEO	FAM	0
PF-1	AA05387	71	mucosal biopsy	S	537	0	PROTEO	FAM	0
PF-1	AA05387	71	mucosal biopsy	S	536	0	PROTEO	FAM	0
PF-1	AA05387	71	mucosal biopsy	S	535	0	PROTEO	FAM	0
PF-1	AA05387	71	mucosal biopsy	S	534	0	PROTEO	FAM	0
PF-1	AA05387	71	mucosal biopsy	S	533	0	PROTEO	FAM	0
PF-1	AA05387	71	mucosal biopsy	S	532	0	PROTEO	FAM	0
PF-1	AA05387	71	mucosal biopsy	S	531	0	PROTEO	FAM	0
PF-1	AA05387	71	mucosal biopsy	S	530	0	PROTEO	FAM	0
PF-1	AA05387	71	mucosal biopsy	S	529	0	PROTEO	FAM	0
PF-1	AA05387	71	mucosal biopsy	S	528	0	PROTEO	FAM	0
PF-1	AA05387	71	mucosal biopsy	S	527	0	PROTEO	FAM	0
PF-1	AA05387	71	mucosal biopsy	S	526	0	PROTEO	FAM	0
PF-1	AA05387	71	mucosal biopsy	S	525	0	PROTEO	FAM	0
PF-1	AA05387	71	mucosal biopsy	S	524	0	PROTEO	FAM	0
PF-1	AA05387	71	mucosal biopsy	S	523	0	PROTEO	FAM	0
PF-1	AA05387	71	mucosal biopsy	S	522	0	PROTEO	FAM	0
PF-1	AA05387	71	mucosal biopsy	S	521	0	PROTEO	FAM	0
PF-1	AA05387	71	mucosal biopsy	S	520	0	PROTEO	FAM	0
PF-1	AA05387	71	mucosal biopsy	S	962	0	PROTEO	FAM	0
PF-1	AA05387	71	mucosal biopsy	S	961	0	PROTEO	FAM	0
PF-1	AA05387	71	mucosal biopsy	S	960	0	PROTEO	FAM	0
PF-1	AA05387	71	mucosal biopsy	S	959	0	PROTEO	FAM	0
PF-1	AA05387	71	mucosal biopsy	S	958	0	PROTEO	FAM	0
PF-1	AA05387	71	mucosal biopsy	S	957	0	PROTEO	FAM	0
PF-1	AA05387	71	mucosal biopsy	S	956	0	PROTEO	FAM	0
PF-1	AA05387	71	mucosal biopsy	S	955	0	PROTEO	FAM	0
PF-1	AA05387	71	mucosal biopsy	S	954	0	PROTEO	FAM	0
PF-1	AA05387	71	mucosal biopsy	S	953	0	PROTEO	FAM	0
PF-1	AA05387	71	mucosal biopsy	S	952	0	PROTEO	FAM	0
PF-1	AA05387	71	mucosal biopsy	S	519	0	PROTEO	FAM	0
PF-1	AA05387	71	mucosal biopsy	S	518	0	PROTEO	FAM	0
PF-1	AA05387	71	mucosal biopsy	S	517	0	PROTEO	FAM	0
PF-1	AA05387	71	mucosal biopsy	S	516	0	PROTEO	FAM	0
PF-1	AA05387	71	mucosal biopsy	S	515	0	PROTEO	FAM	0
PF-1	AA05387	71	mucosal biopsy	S	514	0	PROTEO	FAM	0
PF-1	AA05387	71	mucosal biopsy	S	513	0	PROTEO	FAM	0
PF-1	AA05387	71	mucosal biopsy	S	512	0	PROTEO	FAM	0
PF-1	AA05387	71	mucosal biopsy	S	511	0	PROTEO	FAM	0
PF-1	AA05387	71	mucosal biopsy	S	510	0	PROTEO	FAM	0
PF-1	AA05387	71	mucosal biopsy	S	509	0	PROTEO	FAM	0
PF-1	AA05387	71	mucosal biopsy	S	508	0	PROTEO	FAM	0
PF-1	AA05387	71	mucosal biopsy	S	507	0	PROTEO	FAM	0
PF-1	AA05387	71	mucosal biopsy	S	506	0	PROTEO	FAM	0
PF-1	AA05387	71	mucosal biopsy	S	505	0	PROTEO	FAM	0
PF-1	AA05387	71	mucosal biopsy	S	504	0	PROTEO	FAM	0
PF-1	AA05387	71	mucosal biopsy	S	503	0	PROTEO	FAM	0
PF-1	AA05387	71	mucosal biopsy	S	502	0	PROTEO	FAM	0
PF-1	AA05387	71	mucosal biopsy	S	501	0	PROTEO	FAM	0
PF-1	AA05387	71	mucosal biopsy	S	735	0	PROTEO	FAM	0
PF-1	AA05387	71	mucosal biopsy	S	734	0	PROTEO	FAM	0
PF-1	AA05387	71	mucosal biopsy	S	733	0	PROTEO	FAM	0
PF-1	AA05387	71	mucosal biopsy	S	732	0	PROTEO	FAM	0
PF-1	AA05387	71	mucosal biopsy	S	731	0	PROTEO	FAM	0
PF-1	AA05387	71	mucosal biopsy	S	730	0	PROTEO	FAM	0
PF-1	AA05387	71	mucosal biopsy	S	729	0	PROTEO	FAM	0
PF-1	AA05387	71	mucosal biopsy	S	728	0	PROTEO	FAM	0
PF-1	AA05387	71	mucosal biopsy	S	727	0	PROTEO	FAM	0
PF-1	AA05387	71	mucosal biopsy	S	726	0	PROTEO	FAM	0
PF-1	AA05387	71	mucosal biopsy	S	725	0	PROTEO	FAM	0
PF-1	AA05387	71	mucosal biopsy	S	724	0	PROTEO	FAM	0
PF-1	AA05387	71	mucosal biopsy	S	723	0	PROTEO	FAM	0
PF-1	AA05387	71	mucosal biopsy	S	722	0	PROTEO	FAM	0
PF-1	AA05387	71	mucosal biopsy	S	721	0	PROTEO	FAM	0
PF-1	AA05387	71	mucosal biopsy	S	720	0	PROTEO	FAM	0
PF-1	AA05387	71	mucosal biopsy	S	719	0	PROTEO	FAM	0
PF-1	AA05387	71	mucosal biopsy	S	718	0	PROTEO	FAM	0
PF-1	AA05387	71	mucosal biopsy	S	717	0	PROTEO	FAM	0
PF-1	AA05387	71	mucosal biopsy	S	716	0	PROTEO	FAM	0
PF-1	AA05387	71	mucosal biopsy	S	715	0	PROTEO	FAM	0
PF-1	AA05387	71	mucosal biopsy	S	714	0	PROTEO	FAM	0
PF-1	AA05387	71	mucosal biopsy	S	713	0	PROTEO	FAM	0
PF-1	AA05387	71	mucosal biopsy	S	712	0	PROTEO	FAM	0
PF-1	AA05387	71	mucosal biopsy	S	711	0	PROTEO	FAM	0
PF-1	AA05387	71	mucosal biopsy	S	710	0	PROTEO	FAM	0
PF-1	AA05387	71	mucosal biopsy	S	709	0	PROTEO	FAM	0
PF-1	AA05387	71	mucosal biopsy	S	708	0	PROTEO	FAM	0
PF-1	AA05387	71	mucosal biopsy	S	707	0	PROTEO	FAM	0
PF-1	AA05387	71	mucosal biopsy	S	706	0	PROTEO	FAM	0
PF-1	AA05387	71	mucosal biopsy	S	705	0	PROTEO	FAM	0
PF-1	AA05387	71	mucosal biopsy	S	704	0	PROTEO	FAM	0
PF-1	AA05387	71	mucosal biopsy	S	703	0	PROTEO	FAM	0
PF-1	AA05387	71	mucosal biopsy	S	702	1	PROTEO	FAM	0
PF-1	AA05387	71	mucosal biopsy	S	701	1	PROTEO	FAM	0
PF-1	AA05387	71	mucosal biopsy	S	700	1	PROTEO	FAM	0
PF-1	AA05387	71	mucosal biopsy	S	699	1	PROTEO	FAM	0
PF-1	AA05387	71	mucosal biopsy	S	698	0	PROTEO	FAM	0
PF-1	AA05387	71	mucosal biopsy	S	697	0	PROTEO	FAM	0
PF-1	AA05387	71	mucosal biopsy	S	696	0	PROTEO	FAM	0
PF-1	AA05387	71	mucosal biopsy	S	695	0	PROTEO	FAM	0
PF-1	AA05387	71	mucosal biopsy	S	694	0	PROTEO	FAM	0
PF-1	AA05387	71	mucosal biopsy	S	693	0	PROTEO	FAM	0
PF-1	AA05387	71	mucosal biopsy	S	692	0	PROTEO	FAM	0
PF-1	AA05387	71	mucosal biopsy	S	691	0	PROTEO	FAM	0
PF-1	AA05387	71	mucosal biopsy	S	690	0	PROTEO	FAM	0
PF-1	AA05387	71	mucosal biopsy	S	689	0	PROTEO	FAM	0
PF-1	AA05387	71	mucosal biopsy	S	688	0	PROTEO	FAM	0
PF-1	AA05387	71	mucosal biopsy	S	687	0	PROTEO	FAM	0
PF-1	AA05387	71	mucosal biopsy	S	686	0	PROTEO	FAM	0
PF-1	AA05387	71	mucosal biopsy	S	685	0	PROTEO	FAM	0
PF-1	AA05387	71	mucosal biopsy	S	684	0	PROTEO	FAM	0
PF-1	AA05387	71	mucosal biopsy	S	683	1	PROTEO	FAM	0
PF-1	AA05387	71	mucosal biopsy	S	682	2	PROTEO	FAM	1
PF-1	AA05387	71	mucosal biopsy	S	681	3	PROTEO	FAM	1.58496
PF-1	AA05387	71	mucosal biopsy	S	680	3	PROTEO	FAM	1.58496
PF-1	AA05387	71	mucosal biopsy	S	679	2	PROTEO	FAM	1
PF-1	AA05387	71	mucosal biopsy	S	678	0	PROTEO	FAM	0
PF-1	AA05387	71	mucosal biopsy	S	677	0	PROTEO	FAM	0
PF-1	AA05387	71	mucosal biopsy	S	676	0	PROTEO	FAM	0
PF-1	AA05387	71	mucosal biopsy	S	675	0	PROTEO	FAM	0
PF-1	AA05387	71	mucosal biopsy	S	674	0	PROTEO	FAM	0
PF-1	AA05387	71	mucosal biopsy	S	673	1	PROTEO	FAM	0
PF-1	AA05387	71	mucosal biopsy	S	672	7	PROTEO	FAM	2.80735
PF-1	AA05387	71	mucosal biopsy	S	671	8	PROTEO	FAM	3
PF-1	AA05387	71	mucosal biopsy	S	670	7	PROTEO	FAM	2.80735
PF-1	AA05387	71	mucosal biopsy	S	669	2	PROTEO	FAM	1
PF-1	AA05387	71	mucosal biopsy	S	668	9	PROTEO	FAM	3.16993
PF-1	AA05387	71	mucosal biopsy	S	667	17	PROTEO	FAM	4.08746
PF-1	AA05387	71	mucosal biopsy	S	666	17	PROTEO	FAM	4.08746
PF-1	AA05387	71	mucosal biopsy	S	665	3	PROTEO	FAM	1.58496
PF-1	AA05387	71	mucosal biopsy	S	664	0	PROTEO	FAM	0
PF-1	AA05387	71	mucosal biopsy	S	663	64	PROTEO	FAM	6
PF-1	AA05387	71	mucosal biopsy	S	662	243	PROTEO	FAM	7.92481
PF-1	AA05387	71	mucosal biopsy	S	661	286	PROTEO	FAM	8.15987
PF-1	AA05387	71	mucosal biopsy	S	660	274	PROTEO	FAM	8.09803
PF-1	AA05387	71	mucosal biopsy	S	659	154	PROTEO	FAM	7.26679
PF-1	AA05387	71	mucosal biopsy	S	658	19	PROTEO	FAM	4.24793
PF-1	AA05387	71	mucosal biopsy	S	657	32	PROTEO	FAM	5
PF-1	AA05387	71	mucosal biopsy	S	656	61	PROTEO	FAM	5.93074
PF-1	AA05387	71	mucosal biopsy	S	1100	0	BAC	HEX	0
PF-1	AA05387	71	mucosal biopsy	S	1099	0	BAC	HEX	0
PF-1	AA05387	71	mucosal biopsy	S	1098	0	BAC	HEX	0
PF-1	AA05387	71	mucosal biopsy	S	1097	0	BAC	HEX	0
PF-1	AA05387	71	mucosal biopsy	S	1096	0	BAC	HEX	0
PF-1	AA05387	71	mucosal biopsy	S	1095	0	BAC	HEX	0
PF-1	AA05387	71	mucosal biopsy	S	1094	0	BAC	HEX	0
PF-1	AA05387	71	mucosal biopsy	S	1093	0	BAC	HEX	0
PF-1	AA05387	71	mucosal biopsy	S	1092	0	BAC	HEX	0
PF-1	AA05387	71	mucosal biopsy	S	1091	0	BAC	HEX	0
PF-1	AA05387	71	mucosal biopsy	S	1090	0	BAC	HEX	0
PF-1	AA05387	71	mucosal biopsy	S	1089	0	BAC	HEX	0
PF-1	AA05387	71	mucosal biopsy	S	1088	0	BAC	HEX	0
PF-1	AA05387	71	mucosal biopsy	S	1087	0	BAC	HEX	0
PF-1	AA05387	71	mucosal biopsy	S	1086	0	BAC	HEX	0
PF-1	AA05387	71	mucosal biopsy	S	1085	0	BAC	HEX	0
PF-1	AA05387	71	mucosal biopsy	S	1084	0	BAC	HEX	0
PF-1	AA05387	71	mucosal biopsy	S	1083	0	BAC	HEX	0
PF-1	AA05387	71	mucosal biopsy	S	1082	0	BAC	HEX	0
PF-1	AA05387	71	mucosal biopsy	S	1081	0	BAC	HEX	0
PF-1	AA05387	71	mucosal biopsy	S	1080	0	BAC	HEX	0
PF-1	AA05387	71	mucosal biopsy	S	1079	0	BAC	HEX	0
PF-1	AA05387	71	mucosal biopsy	S	1078	0	BAC	HEX	0
PF-1	AA05387	71	mucosal biopsy	S	1077	0	BAC	HEX	0
PF-1	AA05387	71	mucosal biopsy	S	1076	0	BAC	HEX	0
PF-1	AA05387	71	mucosal biopsy	S	1075	0	BAC	HEX	0
PF-1	AA05387	71	mucosal biopsy	S	1074	0	BAC	HEX	0
PF-1	AA05387	71	mucosal biopsy	S	1073	0	BAC	HEX	0
PF-1	AA05387	71	mucosal biopsy	S	1072	0	BAC	HEX	0
PF-1	AA05387	71	mucosal biopsy	S	1071	0	BAC	HEX	0
PF-1	AA05387	71	mucosal biopsy	S	1070	0	BAC	HEX	0
PF-1	AA05387	71	mucosal biopsy	S	1069	0	BAC	HEX	0
PF-1	AA05387	71	mucosal biopsy	S	1068	0	BAC	HEX	0
PF-1	AA05387	71	mucosal biopsy	S	1067	0	BAC	HEX	0
PF-1	AA05387	71	mucosal biopsy	S	1066	0	BAC	HEX	0
PF-1	AA05387	71	mucosal biopsy	S	1065	0	BAC	HEX	0
PF-1	AA05387	71	mucosal biopsy	S	1064	0	BAC	HEX	0
PF-1	AA05387	71	mucosal biopsy	S	1063	0	BAC	HEX	0
PF-1	AA05387	71	mucosal biopsy	S	1062	0	BAC	HEX	0
PF-1	AA05387	71	mucosal biopsy	S	1061	0	BAC	HEX	0
PF-1	AA05387	71	mucosal biopsy	S	1060	0	BAC	HEX	0
PF-1	AA05387	71	mucosal biopsy	S	1059	0	BAC	HEX	0
PF-1	AA05387	71	mucosal biopsy	S	1058	0	BAC	HEX	0
PF-1	AA05387	71	mucosal biopsy	S	1057	0	BAC	HEX	0
PF-1	AA05387	71	mucosal biopsy	S	1056	0	BAC	HEX	0
PF-1	AA05387	71	mucosal biopsy	S	1055	0	BAC	HEX	0
PF-1	AA05387	71	mucosal biopsy	S	1054	0	BAC	HEX	0
PF-1	AA05387	71	mucosal biopsy	S	1053	0	BAC	HEX	0
PF-1	AA05387	71	mucosal biopsy	S	1052	0	BAC	HEX	0
PF-1	AA05387	71	mucosal biopsy	S	1051	0	BAC	HEX	0
PF-1	AA05387	71	mucosal biopsy	S	1050	0	BAC	HEX	0
PF-1	AA05387	71	mucosal biopsy	S	1049	0	BAC	HEX	0
PF-1	AA05387	71	mucosal biopsy	S	1048	0	BAC	HEX	0
PF-1	AA05387	71	mucosal biopsy	S	1047	0	BAC	HEX	0
PF-1	AA05387	71	mucosal biopsy	S	1046	0	BAC	HEX	0
PF-1	AA05387	71	mucosal biopsy	S	1045	0	BAC	HEX	0
PF-1	AA05387	71	mucosal biopsy	S	1044	0	BAC	HEX	0
PF-1	AA05387	71	mucosal biopsy	S	1043	0	BAC	HEX	0
PF-1	AA05387	71	mucosal biopsy	S	1042	0	BAC	HEX	0
PF-1	AA05387	71	mucosal biopsy	S	1041	0	BAC	HEX	0
PF-1	AA05387	71	mucosal biopsy	S	1040	0	BAC	HEX	0
PF-1	AA05387	71	mucosal biopsy	S	1039	0	BAC	HEX	0
PF-1	AA05387	71	mucosal biopsy	S	1038	0	BAC	HEX	0
PF-1	AA05387	71	mucosal biopsy	S	1037	0	BAC	HEX	0
PF-1	AA05387	71	mucosal biopsy	S	1036	0	BAC	HEX	0
PF-1	AA05387	71	mucosal biopsy	S	1035	0	BAC	HEX	0
PF-1	AA05387	71	mucosal biopsy	S	1034	0	BAC	HEX	0
PF-1	AA05387	71	mucosal biopsy	S	1033	0	BAC	HEX	0
PF-1	AA05387	71	mucosal biopsy	S	1032	0	BAC	HEX	0
PF-1	AA05387	71	mucosal biopsy	S	1031	0	BAC	HEX	0
PF-1	AA05387	71	mucosal biopsy	S	1030	0	BAC	HEX	0
PF-1	AA05387	71	mucosal biopsy	S	1029	0	BAC	HEX	0
PF-1	AA05387	71	mucosal biopsy	S	1028	0	BAC	HEX	0
PF-1	AA05387	71	mucosal biopsy	S	1027	0	BAC	HEX	0
PF-1	AA05387	71	mucosal biopsy	S	1026	0	BAC	HEX	0
PF-1	AA05387	71	mucosal biopsy	S	1025	0	BAC	HEX	0
PF-1	AA05387	71	mucosal biopsy	S	1024	0	BAC	HEX	0
PF-1	AA05387	71	mucosal biopsy	S	1023	0	BAC	HEX	0
PF-1	AA05387	71	mucosal biopsy	S	1022	0	BAC	HEX	0
PF-1	AA05387	71	mucosal biopsy	S	1021	0	BAC	HEX	0
PF-1	AA05387	71	mucosal biopsy	S	1020	0	BAC	HEX	0
PF-1	AA05387	71	mucosal biopsy	S	1019	0	BAC	HEX	0
PF-1	AA05387	71	mucosal biopsy	S	1018	0	BAC	HEX	0
PF-1	AA05387	71	mucosal biopsy	S	1017	0	BAC	HEX	0
PF-1	AA05387	71	mucosal biopsy	S	1016	0	BAC	HEX	0
PF-1	AA05387	71	mucosal biopsy	S	1015	0	BAC	HEX	0
PF-1	AA05387	71	mucosal biopsy	S	1014	0	BAC	HEX	0
PF-1	AA05387	71	mucosal biopsy	S	1013	0	BAC	HEX	0
PF-1	AA05387	71	mucosal biopsy	S	1012	0	BAC	HEX	0
PF-1	AA05387	71	mucosal biopsy	S	1011	0	BAC	HEX	0
PF-1	AA05387	71	mucosal biopsy	S	1010	0	BAC	HEX	0
PF-1	AA05387	71	mucosal biopsy	S	1009	0	BAC	HEX	0
PF-1	AA05387	71	mucosal biopsy	S	1008	0	BAC	HEX	0
PF-1	AA05387	71	mucosal biopsy	S	1007	0	BAC	HEX	0
PF-1	AA05387	71	mucosal biopsy	S	1006	0	BAC	HEX	0
PF-1	AA05387	71	mucosal biopsy	S	1005	0	BAC	HEX	0
PF-1	AA05387	71	mucosal biopsy	S	1004	0	BAC	HEX	0
PF-1	AA05387	71	mucosal biopsy	S	1003	0	BAC	HEX	0
PF-1	AA05387	71	mucosal biopsy	S	1002	0	BAC	HEX	0
PF-1	AA05387	71	mucosal biopsy	S	1001	0	BAC	HEX	0
PF-1	AA05387	71	mucosal biopsy	S	1000	0	BAC	HEX	0
PF-1	AA05387	71	mucosal biopsy	S	999	0	BAC	HEX	0
PF-1	AA05387	71	mucosal biopsy	S	998	0	BAC	HEX	0
PF-1	AA05387	71	mucosal biopsy	S	997	0	BAC	HEX	0
PF-1	AA05387	71	mucosal biopsy	S	996	0	BAC	HEX	0
PF-1	AA05387	71	mucosal biopsy	S	995	0	BAC	HEX	0
PF-1	AA05387	71	mucosal biopsy	S	994	0	BAC	HEX	0
PF-1	AA05387	71	mucosal biopsy	S	993	0	BAC	HEX	0
PF-1	AA05387	71	mucosal biopsy	S	992	0	BAC	HEX	0
PF-1	AA05387	71	mucosal biopsy	S	991	0	BAC	HEX	0
PF-1	AA05387	71	mucosal biopsy	S	990	0	BAC	HEX	0
PF-1	AA05387	71	mucosal biopsy	S	989	0	BAC	HEX	0
PF-1	AA05387	71	mucosal biopsy	S	988	0	BAC	HEX	0
PF-1	AA05387	71	mucosal biopsy	S	987	0	BAC	HEX	0
PF-1	AA05387	71	mucosal biopsy	S	986	0	BAC	HEX	0
PF-1	AA05387	71	mucosal biopsy	S	985	0	BAC	HEX	0
PF-1	AA05387	71	mucosal biopsy	S	984	0	BAC	HEX	0
PF-1	AA05387	71	mucosal biopsy	S	983	0	BAC	HEX	0
PF-1	AA05387	71	mucosal biopsy	S	982	0	BAC	HEX	0
PF-1	AA05387	71	mucosal biopsy	S	981	0	BAC	HEX	0
PF-1	AA05387	71	mucosal biopsy	S	980	0	BAC	HEX	0
PF-1	AA05387	71	mucosal biopsy	S	979	0	BAC	HEX	0
PF-1	AA05387	71	mucosal biopsy	S	978	0	BAC	HEX	0
PF-1	AA05387	71	mucosal biopsy	S	977	0	BAC	HEX	0
PF-1	AA05387	71	mucosal biopsy	S	976	0	BAC	HEX	0
PF-1	AA05387	71	mucosal biopsy	S	975	0	BAC	HEX	0
PF-1	AA05387	71	mucosal biopsy	S	974	0	BAC	HEX	0
PF-1	AA05387	71	mucosal biopsy	S	973	0	BAC	HEX	0
PF-1	AA05387	71	mucosal biopsy	S	972	0	BAC	HEX	0
PF-1	AA05387	71	mucosal biopsy	S	971	0	BAC	HEX	0
PF-1	AA05387	71	mucosal biopsy	S	970	0	BAC	HEX	0
PF-1	AA05387	71	mucosal biopsy	S	969	0	BAC	HEX	0
PF-1	AA05387	71	mucosal biopsy	S	968	0	BAC	HEX	0
PF-1	AA05387	71	mucosal biopsy	S	967	0	BAC	HEX	0
PF-1	AA05387	71	mucosal biopsy	S	966	0	BAC	HEX	0
PF-1	AA05387	71	mucosal biopsy	S	965	0	BAC	HEX	0
PF-1	AA05387	71	mucosal biopsy	S	964	0	BAC	HEX	0
PF-1	AA05387	71	mucosal biopsy	S	963	0	BAC	HEX	0
PF-1	AA05387	71	mucosal biopsy	S	962	0	BAC	HEX	0
PF-1	AA05387	71	mucosal biopsy	S	961	0	BAC	HEX	0
PF-1	AA05387	71	mucosal biopsy	S	960	0	BAC	HEX	0
PF-1	AA05387	71	mucosal biopsy	S	959	0	BAC	HEX	0
PF-1	AA05387	71	mucosal biopsy	S	958	0	BAC	HEX	0
PF-1	AA05387	71	mucosal biopsy	S	957	0	BAC	HEX	0
PF-1	AA05387	71	mucosal biopsy	S	956	0	BAC	HEX	0
PF-1	AA05387	71	mucosal biopsy	S	955	0	BAC	HEX	0
PF-1	AA05387	71	mucosal biopsy	S	954	0	BAC	HEX	0
PF-1	AA05387	71	mucosal biopsy	S	953	0	BAC	HEX	0
PF-1	AA05387	71	mucosal biopsy	S	952	0	BAC	HEX	0
PF-1	AA05387	71	mucosal biopsy	S	951	0	BAC	HEX	0
PF-1	AA05387	71	mucosal biopsy	S	950	0	BAC	HEX	0
PF-1	AA05387	71	mucosal biopsy	S	949	0	BAC	HEX	0
PF-1	AA05387	71	mucosal biopsy	S	948	0	BAC	HEX	0
PF-1	AA05387	71	mucosal biopsy	S	947	0	BAC	HEX	0
PF-1	AA05387	71	mucosal biopsy	S	946	0	BAC	HEX	0
PF-1	AA05387	71	mucosal biopsy	S	945	0	BAC	HEX	0
PF-1	AA05387	71	mucosal biopsy	S	944	0	BAC	HEX	0
PF-1	AA05387	71	mucosal biopsy	S	943	0	BAC	HEX	0
PF-1	AA05387	71	mucosal biopsy	S	942	0	BAC	HEX	0
PF-1	AA05387	71	mucosal biopsy	S	941	0	BAC	HEX	0
PF-1	AA05387	71	mucosal biopsy	S	940	0	BAC	HEX	0
PF-1	AA05387	71	mucosal biopsy	S	939	0	BAC	HEX	0
PF-1	AA05387	71	mucosal biopsy	S	938	0	BAC	HEX	0
PF-1	AA05387	71	mucosal biopsy	S	937	0	BAC	HEX	0
PF-1	AA05387	71	mucosal biopsy	S	936	0	BAC	HEX	0
PF-1	AA05387	71	mucosal biopsy	S	935	0	BAC	HEX	0
PF-1	AA05387	71	mucosal biopsy	S	934	0	BAC	HEX	0
PF-1	AA05387	71	mucosal biopsy	S	933	0	BAC	HEX	0
PF-1	AA05387	71	mucosal biopsy	S	932	0	BAC	HEX	0
PF-1	AA05387	71	mucosal biopsy	S	931	0	BAC	HEX	0
PF-1	AA05387	71	mucosal biopsy	S	930	0	BAC	HEX	0
PF-1	AA05387	71	mucosal biopsy	S	929	0	BAC	HEX	0
PF-1	AA05387	71	mucosal biopsy	S	928	0	BAC	HEX	0
PF-1	AA05387	71	mucosal biopsy	S	927	0	BAC	HEX	0
PF-1	AA05387	71	mucosal biopsy	S	926	0	BAC	HEX	0
PF-1	AA05387	71	mucosal biopsy	S	925	0	BAC	HEX	0
PF-1	AA05387	71	mucosal biopsy	S	924	0	BAC	HEX	0
PF-1	AA05387	71	mucosal biopsy	S	923	0	BAC	HEX	0
PF-1	AA05387	71	mucosal biopsy	S	922	0	BAC	HEX	0
PF-1	AA05387	71	mucosal biopsy	S	921	0	BAC	HEX	0
PF-1	AA05387	71	mucosal biopsy	S	920	0	BAC	HEX	0
PF-1	AA05387	71	mucosal biopsy	S	919	0	BAC	HEX	0
PF-1	AA05387	71	mucosal biopsy	S	918	0	BAC	HEX	0
PF-1	AA05387	71	mucosal biopsy	S	917	0	BAC	HEX	0
PF-1	AA05387	71	mucosal biopsy	S	916	0	BAC	HEX	0
PF-1	AA05387	71	mucosal biopsy	S	915	0	BAC	HEX	0
PF-1	AA05387	71	mucosal biopsy	S	914	0	BAC	HEX	0
PF-1	AA05387	71	mucosal biopsy	S	913	0	BAC	HEX	0
PF-1	AA05387	71	mucosal biopsy	S	912	0	BAC	HEX	0
PF-1	AA05387	71	mucosal biopsy	S	911	0	BAC	HEX	0
PF-1	AA05387	71	mucosal biopsy	S	910	0	BAC	HEX	0
PF-1	AA05387	71	mucosal biopsy	S	909	0	BAC	HEX	0
PF-1	AA05387	71	mucosal biopsy	S	908	0	BAC	HEX	0
PF-1	AA05387	71	mucosal biopsy	S	907	0	BAC	HEX	0
PF-1	AA05387	71	mucosal biopsy	S	906	0	BAC	HEX	0
PF-1	AA05387	71	mucosal biopsy	S	905	0	BAC	HEX	0
PF-1	AA05387	71	mucosal biopsy	S	896	0	BAC	HEX	0
PF-1	AA05387	71	mucosal biopsy	S	895	0	BAC	HEX	0
PF-1	AA05387	71	mucosal biopsy	S	894	0	BAC	HEX	0
PF-1	AA05387	71	mucosal biopsy	S	893	0	BAC	HEX	0
PF-1	AA05387	71	mucosal biopsy	S	892	0	BAC	HEX	0
PF-1	AA05387	71	mucosal biopsy	S	891	0	BAC	HEX	0
PF-1	AA05387	71	mucosal biopsy	S	890	0	BAC	HEX	0
PF-1	AA05387	71	mucosal biopsy	S	889	0	BAC	HEX	0
PF-1	AA05387	71	mucosal biopsy	S	888	0	BAC	HEX	0
PF-1	AA05387	71	mucosal biopsy	S	887	0	BAC	HEX	0
PF-1	AA05387	71	mucosal biopsy	S	886	0	BAC	HEX	0
PF-1	AA05387	71	mucosal biopsy	S	885	0	BAC	HEX	0
PF-1	AA05387	71	mucosal biopsy	S	884	0	BAC	HEX	0
PF-1	AA05387	71	mucosal biopsy	S	883	0	BAC	HEX	0
PF-1	AA05387	71	mucosal biopsy	S	882	0	BAC	HEX	0
PF-1	AA05387	71	mucosal biopsy	S	881	0	BAC	HEX	0
PF-1	AA05387	71	mucosal biopsy	S	880	0	BAC	HEX	0
PF-1	AA05387	71	mucosal biopsy	S	879	0	BAC	HEX	0
PF-1	AA05387	71	mucosal biopsy	S	878	0	BAC	HEX	0
PF-1	AA05387	71	mucosal biopsy	S	877	0	BAC	HEX	0
PF-1	AA05387	71	mucosal biopsy	S	876	0	BAC	HEX	0
PF-1	AA05387	71	mucosal biopsy	S	875	0	BAC	HEX	0
PF-1	AA05387	71	mucosal biopsy	S	874	0	BAC	HEX	0
PF-1	AA05387	71	mucosal biopsy	S	873	0	BAC	HEX	0
PF-1	AA05387	71	mucosal biopsy	S	872	0	BAC	HEX	0
PF-1	AA05387	71	mucosal biopsy	S	871	0	BAC	HEX	0
PF-1	AA05387	71	mucosal biopsy	S	870	0	BAC	HEX	0
PF-1	AA05387	71	mucosal biopsy	S	869	0	BAC	HEX	0
PF-1	AA05387	71	mucosal biopsy	S	868	0	BAC	HEX	0
PF-1	AA05387	71	mucosal biopsy	S	867	0	BAC	HEX	0
PF-1	AA05387	71	mucosal biopsy	S	866	0	BAC	HEX	0
PF-1	AA05387	71	mucosal biopsy	S	865	0	BAC	HEX	0
PF-1	AA05387	71	mucosal biopsy	S	864	0	BAC	HEX	0
PF-1	AA05387	71	mucosal biopsy	S	863	0	BAC	HEX	0
PF-1	AA05387	71	mucosal biopsy	S	862	0	BAC	HEX	0
PF-1	AA05387	71	mucosal biopsy	S	861	0	BAC	HEX	0
PF-1	AA05387	71	mucosal biopsy	S	860	0	BAC	HEX	0
PF-1	AA05387	71	mucosal biopsy	S	859	0	BAC	HEX	0
PF-1	AA05387	71	mucosal biopsy	S	858	0	BAC	HEX	0
PF-1	AA05387	71	mucosal biopsy	S	857	0	BAC	HEX	0
PF-1	AA05387	71	mucosal biopsy	S	856	0	BAC	HEX	0
PF-1	AA05387	71	mucosal biopsy	S	855	0	BAC	HEX	0
PF-1	AA05387	71	mucosal biopsy	S	854	0	BAC	HEX	0
PF-1	AA05387	71	mucosal biopsy	S	853	0	BAC	HEX	0
PF-1	AA05387	71	mucosal biopsy	S	852	0	BAC	HEX	0
PF-1	AA05387	71	mucosal biopsy	S	851	0	BAC	HEX	0
PF-1	AA05387	71	mucosal biopsy	S	850	0	BAC	HEX	0
PF-1	AA05387	71	mucosal biopsy	S	849	0	BAC	HEX	0
PF-1	AA05387	71	mucosal biopsy	S	848	0	BAC	HEX	0
PF-1	AA05387	71	mucosal biopsy	S	847	0	BAC	HEX	0
PF-1	AA05387	71	mucosal biopsy	S	846	0	BAC	HEX	0
PF-1	AA05387	71	mucosal biopsy	S	845	0	BAC	HEX	0
PF-1	AA05387	71	mucosal biopsy	S	844	0	BAC	HEX	0
PF-1	AA05387	71	mucosal biopsy	S	843	0	BAC	HEX	0
PF-1	AA05387	71	mucosal biopsy	S	842	0	BAC	HEX	0
PF-1	AA05387	71	mucosal biopsy	S	841	0	BAC	HEX	0
PF-1	AA05387	71	mucosal biopsy	S	840	0	BAC	HEX	0
PF-1	AA05387	71	mucosal biopsy	S	839	0	BAC	HEX	0
PF-1	AA05387	71	mucosal biopsy	S	838	0	BAC	HEX	0
PF-1	AA05387	71	mucosal biopsy	S	837	0	BAC	HEX	0
PF-1	AA05387	71	mucosal biopsy	S	836	0	BAC	HEX	0
PF-1	AA05387	71	mucosal biopsy	S	835	0	BAC	HEX	0
PF-1	AA05387	71	mucosal biopsy	S	834	0	BAC	HEX	0
PF-1	AA05387	71	mucosal biopsy	S	833	0	BAC	HEX	0
PF-1	AA05387	71	mucosal biopsy	S	832	0	BAC	HEX	0
PF-1	AA05387	71	mucosal biopsy	S	831	0	BAC	HEX	0
PF-1	AA05387	71	mucosal biopsy	S	830	0	BAC	HEX	0
PF-1	AA05387	71	mucosal biopsy	S	829	0	BAC	HEX	0
PF-1	AA05387	71	mucosal biopsy	S	828	0	BAC	HEX	0
PF-1	AA05387	71	mucosal biopsy	S	827	0	BAC	HEX	0
PF-1	AA05387	71	mucosal biopsy	S	826	0	BAC	HEX	0
PF-1	AA05387	71	mucosal biopsy	S	825	0	BAC	HEX	0
PF-1	AA05387	71	mucosal biopsy	S	824	0	BAC	HEX	0
PF-1	AA05387	71	mucosal biopsy	S	823	0	BAC	HEX	0
PF-1	AA05387	71	mucosal biopsy	S	822	0	BAC	HEX	0
PF-1	AA05387	71	mucosal biopsy	S	821	0	BAC	HEX	0
PF-1	AA05387	71	mucosal biopsy	S	820	0	BAC	HEX	0
PF-1	AA05387	71	mucosal biopsy	S	819	0	BAC	HEX	0
PF-1	AA05387	71	mucosal biopsy	S	818	0	BAC	HEX	0
PF-1	AA05387	71	mucosal biopsy	S	817	0	BAC	HEX	0
PF-1	AA05387	71	mucosal biopsy	S	816	0	BAC	HEX	0
PF-1	AA05387	71	mucosal biopsy	S	815	0	BAC	HEX	0
PF-1	AA05387	71	mucosal biopsy	S	814	0	BAC	HEX	0
PF-1	AA05387	71	mucosal biopsy	S	813	0	BAC	HEX	0
PF-1	AA05387	71	mucosal biopsy	S	812	0	BAC	HEX	0
PF-1	AA05387	71	mucosal biopsy	S	811	0	BAC	HEX	0
PF-1	AA05387	71	mucosal biopsy	S	810	0	BAC	HEX	0
PF-1	AA05387	71	mucosal biopsy	S	809	0	BAC	HEX	0
PF-1	AA05387	71	mucosal biopsy	S	808	0	BAC	HEX	0
PF-1	AA05387	71	mucosal biopsy	S	807	0	BAC	HEX	0
PF-1	AA05387	71	mucosal biopsy	S	806	0	BAC	HEX	0
PF-1	AA05387	71	mucosal biopsy	S	805	0	BAC	HEX	0
PF-1	AA05387	71	mucosal biopsy	S	804	0	BAC	HEX	0
PF-1	AA05387	71	mucosal biopsy	S	803	0	BAC	HEX	0
PF-1	AA05387	71	mucosal biopsy	S	802	0	BAC	HEX	0
PF-1	AA05387	71	mucosal biopsy	S	801	0	BAC	HEX	0
PF-1	AA05387	71	mucosal biopsy	S	800	0	BAC	HEX	0
PF-1	AA05387	71	mucosal biopsy	S	799	0	BAC	HEX	0
PF-1	AA05387	71	mucosal biopsy	S	798	0	BAC	HEX	0
PF-1	AA05387	71	mucosal biopsy	S	797	0	BAC	HEX	0
PF-1	AA05387	71	mucosal biopsy	S	796	0	BAC	HEX	0
PF-1	AA05387	71	mucosal biopsy	S	795	0	BAC	HEX	0
PF-1	AA05387	71	mucosal biopsy	S	794	0	BAC	HEX	0
PF-1	AA05387	71	mucosal biopsy	S	793	0	BAC	HEX	0
PF-1	AA05387	71	mucosal biopsy	S	792	0	BAC	HEX	0
PF-1	AA05387	71	mucosal biopsy	S	791	0	BAC	HEX	0
PF-1	AA05387	71	mucosal biopsy	S	790	0	BAC	HEX	0
PF-1	AA05387	71	mucosal biopsy	S	789	0	BAC	HEX	0
PF-1	AA05387	71	mucosal biopsy	S	788	0	BAC	HEX	0
PF-1	AA05387	71	mucosal biopsy	S	787	0	BAC	HEX	0
PF-1	AA05387	71	mucosal biopsy	S	786	0	BAC	HEX	0
PF-1	AA05387	71	mucosal biopsy	S	785	0	BAC	HEX	0
PF-1	AA05387	71	mucosal biopsy	S	784	0	BAC	HEX	0
PF-1	AA05387	71	mucosal biopsy	S	783	0	BAC	HEX	0
PF-1	AA05387	71	mucosal biopsy	S	782	0	BAC	HEX	0
PF-1	AA05387	71	mucosal biopsy	S	781	0	BAC	HEX	0
PF-1	AA05387	71	mucosal biopsy	S	780	0	BAC	HEX	0
PF-1	AA05387	71	mucosal biopsy	S	779	0	BAC	HEX	0
PF-1	AA05387	71	mucosal biopsy	S	778	0	BAC	HEX	0
PF-1	AA05387	71	mucosal biopsy	S	777	0	BAC	HEX	0
PF-1	AA05387	71	mucosal biopsy	S	776	0	BAC	HEX	0
PF-1	AA05387	71	mucosal biopsy	S	775	0	BAC	HEX	0
PF-1	AA05387	71	mucosal biopsy	S	774	0	BAC	HEX	0
PF-1	AA05387	71	mucosal biopsy	S	773	0	BAC	HEX	0
PF-1	AA05387	71	mucosal biopsy	S	772	0	BAC	HEX	0
PF-1	AA05387	71	mucosal biopsy	S	771	0	BAC	HEX	0
PF-1	AA05387	71	mucosal biopsy	S	770	0	BAC	HEX	0
PF-1	AA05387	71	mucosal biopsy	S	769	0	BAC	HEX	0
PF-1	AA05387	71	mucosal biopsy	S	768	0	BAC	HEX	0
PF-1	AA05387	71	mucosal biopsy	S	767	0	BAC	HEX	0
PF-1	AA05387	71	mucosal biopsy	S	766	0	BAC	HEX	0
PF-1	AA05387	71	mucosal biopsy	S	765	0	BAC	HEX	0
PF-1	AA05387	71	mucosal biopsy	S	764	0	BAC	HEX	0
PF-1	AA05387	71	mucosal biopsy	S	763	0	BAC	HEX	0
PF-1	AA05387	71	mucosal biopsy	S	762	0	BAC	HEX	0
PF-1	AA05387	71	mucosal biopsy	S	761	0	BAC	HEX	0
PF-1	AA05387	71	mucosal biopsy	S	760	0	BAC	HEX	0
PF-1	AA05387	71	mucosal biopsy	S	759	0	BAC	HEX	0
PF-1	AA05387	71	mucosal biopsy	S	758	0	BAC	HEX	0
PF-1	AA05387	71	mucosal biopsy	S	757	0	BAC	HEX	0
PF-1	AA05387	71	mucosal biopsy	S	756	0	BAC	HEX	0
PF-1	AA05387	71	mucosal biopsy	S	755	0	BAC	HEX	0
PF-1	AA05387	71	mucosal biopsy	S	754	0	BAC	HEX	0
PF-1	AA05387	71	mucosal biopsy	S	753	0	BAC	HEX	0
PF-1	AA05387	71	mucosal biopsy	S	752	0	BAC	HEX	0
PF-1	AA05387	71	mucosal biopsy	S	751	0	BAC	HEX	0
PF-1	AA05387	71	mucosal biopsy	S	750	0	BAC	HEX	0
PF-1	AA05387	71	mucosal biopsy	S	749	0	BAC	HEX	0
PF-1	AA05387	71	mucosal biopsy	S	748	0	BAC	HEX	0
PF-1	AA05387	71	mucosal biopsy	S	747	0	BAC	HEX	0
PF-1	AA05387	71	mucosal biopsy	S	746	0	BAC	HEX	0
PF-1	AA05387	71	mucosal biopsy	S	745	0	BAC	HEX	0
PF-1	AA05387	71	mucosal biopsy	S	744	0	BAC	HEX	0
PF-1	AA05387	71	mucosal biopsy	S	743	0	BAC	HEX	0
PF-1	AA05387	71	mucosal biopsy	S	742	0	BAC	HEX	0
PF-1	AA05387	71	mucosal biopsy	S	741	0	BAC	HEX	0
PF-1	AA05387	71	mucosal biopsy	S	740	0	BAC	HEX	0
PF-1	AA05387	71	mucosal biopsy	S	739	0	BAC	HEX	0
PF-1	AA05387	71	mucosal biopsy	S	738	0	BAC	HEX	0
PF-1	AA05387	71	mucosal biopsy	S	737	0	BAC	HEX	0
PF-1	AA05387	71	mucosal biopsy	S	736	0	BAC	HEX	0
PF-1	AA05387	71	mucosal biopsy	S	735	0	BAC	HEX	0
PF-1	AA05387	71	mucosal biopsy	S	734	0	BAC	HEX	0
PF-1	AA05387	71	mucosal biopsy	S	733	0	BAC	HEX	0
PF-1	AA05387	71	mucosal biopsy	S	732	0	BAC	HEX	0
PF-1	AA05387	71	mucosal biopsy	S	731	0	BAC	HEX	0
PF-1	AA05387	71	mucosal biopsy	S	730	0	BAC	HEX	0
PF-1	AA05387	71	mucosal biopsy	S	729	0	BAC	HEX	0
PF-1	AA05387	71	mucosal biopsy	S	728	0	BAC	HEX	0
PF-1	AA05387	71	mucosal biopsy	S	727	0	BAC	HEX	0
PF-1	AA05387	71	mucosal biopsy	S	726	0	BAC	HEX	0
PF-1	AA05387	71	mucosal biopsy	S	725	0	BAC	HEX	0
PF-1	AA05387	71	mucosal biopsy	S	724	0	BAC	HEX	0
PF-1	AA05387	71	mucosal biopsy	S	723	0	BAC	HEX	0
PF-1	AA05387	71	mucosal biopsy	S	722	0	BAC	HEX	0
PF-1	AA05387	71	mucosal biopsy	S	721	0	BAC	HEX	0
PF-1	AA05387	71	mucosal biopsy	S	720	0	BAC	HEX	0
PF-1	AA05387	71	mucosal biopsy	S	719	0	BAC	HEX	0
PF-1	AA05387	71	mucosal biopsy	S	718	0	BAC	HEX	0
PF-1	AA05387	71	mucosal biopsy	S	717	0	BAC	HEX	0
PF-1	AA05387	71	mucosal biopsy	S	716	0	BAC	HEX	0
PF-1	AA05387	71	mucosal biopsy	S	715	0	BAC	HEX	0
PF-1	AA05387	71	mucosal biopsy	S	714	0	BAC	HEX	0
PF-1	AA05387	71	mucosal biopsy	S	713	0	BAC	HEX	0
PF-1	AA05387	71	mucosal biopsy	S	712	0	BAC	HEX	0
PF-1	AA05387	71	mucosal biopsy	S	711	0	BAC	HEX	0
PF-1	AA05387	71	mucosal biopsy	S	710	0	BAC	HEX	0
PF-1	AA05387	71	mucosal biopsy	S	709	0	BAC	HEX	0
PF-1	AA05387	71	mucosal biopsy	S	708	0	BAC	HEX	0
PF-1	AA05387	71	mucosal biopsy	S	707	0	BAC	HEX	0
PF-1	AA05387	71	mucosal biopsy	S	706	0	BAC	HEX	0
PF-1	AA05387	71	mucosal biopsy	S	705	0	BAC	HEX	0
PF-1	AA05387	71	mucosal biopsy	S	704	0	BAC	HEX	0
PF-1	AA05387	71	mucosal biopsy	S	703	0	BAC	HEX	0
PF-1	AA05387	71	mucosal biopsy	S	702	0	BAC	HEX	0
PF-1	AA05387	71	mucosal biopsy	S	701	0	BAC	HEX	0
PF-1	AA05387	71	mucosal biopsy	S	700	0	BAC	HEX	0
PF-1	AA05387	71	mucosal biopsy	S	699	0	BAC	HEX	0
PF-1	AA05387	71	mucosal biopsy	S	698	0	BAC	HEX	0
PF-1	AA05387	71	mucosal biopsy	S	697	0	BAC	HEX	0
PF-1	AA05387	71	mucosal biopsy	S	696	0	BAC	HEX	0
PF-1	AA05387	71	mucosal biopsy	S	695	0	BAC	HEX	0
PF-1	AA05387	71	mucosal biopsy	S	694	0	BAC	HEX	0
PF-1	AA05387	71	mucosal biopsy	S	693	0	BAC	HEX	0
PF-1	AA05387	71	mucosal biopsy	S	692	0	BAC	HEX	0
PF-1	AA05387	71	mucosal biopsy	S	691	0	BAC	HEX	0
PF-1	AA05387	71	mucosal biopsy	S	690	0	BAC	HEX	0
PF-1	AA05387	71	mucosal biopsy	S	689	0	BAC	HEX	0
PF-1	AA05387	71	mucosal biopsy	S	688	0	BAC	HEX	0
PF-1	AA05387	71	mucosal biopsy	S	687	0	BAC	HEX	0
PF-1	AA05387	71	mucosal biopsy	S	686	0	BAC	HEX	0
PF-1	AA05387	71	mucosal biopsy	S	685	0	BAC	HEX	0
PF-1	AA05387	71	mucosal biopsy	S	684	0	BAC	HEX	0
PF-1	AA05387	71	mucosal biopsy	S	683	0	BAC	HEX	0
PF-1	AA05387	71	mucosal biopsy	S	682	0	BAC	HEX	0
PF-1	AA05387	71	mucosal biopsy	S	681	0	BAC	HEX	0
PF-1	AA05387	71	mucosal biopsy	S	488	6	BAC	HEX	2.58496
PF-1	AA05387	71	mucosal biopsy	S	487	0	BAC	HEX	0
PF-1	AA05387	71	mucosal biopsy	S	486	1	BAC	HEX	0
PF-1	AA05387	71	mucosal biopsy	S	485	1	BAC	HEX	0
PF-1	AA05387	71	mucosal biopsy	S	484	159	BAC	HEX	7.31288
PF-1	AA05387	71	mucosal biopsy	S	483	92	BAC	HEX	6.52356
PF-1	AA05387	71	mucosal biopsy	S	482	0	BAC	HEX	0
PF-1	AA05387	71	mucosal biopsy	S	481	2052	BAC	HEX	11.0028
PF-1	AA05387	71	mucosal biopsy	S	480	23501	BAC	HEX	14.5204
PF-1	AA05387	71	mucosal biopsy	S	479	23389	BAC	HEX	14.5135
PF-1	AA05387	71	mucosal biopsy	S	478	23124	BAC	HEX	14.4971
PF-1	AA05387	71	mucosal biopsy	S	477	5388	BAC	HEX	12.3955
PF-1	AA05387	71	mucosal biopsy	S	476	847	BAC	HEX	9.72622
PF-1	AA05387	71	mucosal biopsy	S	475	718	BAC	HEX	9.48784
PF-1	AA05387	71	mucosal biopsy	S	474	1144	BAC	HEX	10.1599
PF-1	AA05387	71	mucosal biopsy	S	473	1019	BAC	HEX	9.99294
PF-1	AA05387	71	mucosal biopsy	S	472	15	BAC	HEX	3.90689
PF-1	AA05387	71	mucosal biopsy	S	471	2	BAC	HEX	1
PF-1	AA05387	71	mucosal biopsy	S	470	0	BAC	HEX	0
PF-1	AA05387	71	mucosal biopsy	S	469	0	BAC	HEX	0
PF-1	AA05387	71	mucosal biopsy	S	468	0	BAC	HEX	0
PF-1	AA05387	71	mucosal biopsy	S	467	446	BAC	HEX	8.8009
PF-1	AA05387	71	mucosal biopsy	S	466	426	BAC	HEX	8.73471
PF-1	AA05387	71	mucosal biopsy	S	465	2474	BAC	HEX	11.2726
PF-1	AA05387	71	mucosal biopsy	S	464	3545	BAC	HEX	11.7916
PF-1	AA05387	71	mucosal biopsy	S	463	4368	BAC	HEX	12.0928
PF-1	AA05387	71	mucosal biopsy	S	462	4508	BAC	HEX	12.1383
PF-1	AA05387	71	mucosal biopsy	S	461	367	BAC	HEX	8.51964
PF-1	AA05387	71	mucosal biopsy	S	904	0	BAC	HEX	0
PF-1	AA05387	71	mucosal biopsy	S	903	0	BAC	HEX	0
PF-1	AA05387	71	mucosal biopsy	S	902	0	BAC	HEX	0
PF-1	AA05387	71	mucosal biopsy	S	901	0	BAC	HEX	0
PF-1	AA05387	71	mucosal biopsy	S	900	0	BAC	HEX	0
PF-1	AA05387	71	mucosal biopsy	S	899	0	BAC	HEX	0
PF-1	AA05387	71	mucosal biopsy	S	898	0	BAC	HEX	0
PF-1	AA05387	71	mucosal biopsy	S	897	0	BAC	HEX	0
PF-1	AA05387	71	mucosal biopsy	S	460	0	BAC	HEX	0
PF-1	AA05387	71	mucosal biopsy	S	459	1	BAC	HEX	0
PF-1	AA05387	71	mucosal biopsy	S	458	2	BAC	HEX	1
PF-1	AA05387	71	mucosal biopsy	S	457	15	BAC	HEX	3.90689
PF-1	AA05387	71	mucosal biopsy	S	456	866	BAC	HEX	9.75822
PF-1	AA05387	71	mucosal biopsy	S	455	1119	BAC	HEX	10.128
PF-1	AA05387	71	mucosal biopsy	S	454	6072	BAC	HEX	12.568
PF-1	AA05387	71	mucosal biopsy	S	453	6034	BAC	HEX	12.5589
PF-1	AA05387	71	mucosal biopsy	S	452	256	BAC	HEX	8
PF-1	AA05387	71	mucosal biopsy	S	451	106	BAC	HEX	6.72792
PF-1	AA05387	71	mucosal biopsy	S	450	20	BAC	HEX	4.32193
PF-1	AA05387	71	mucosal biopsy	S	449	16	BAC	HEX	4
PF-1	AA05387	71	mucosal biopsy	S	448	0	BAC	HEX	0
PF-1	AA05387	71	mucosal biopsy	S	447	44	BAC	HEX	5.45943
PF-1	AA05387	71	mucosal biopsy	S	446	70	BAC	HEX	6.12928
PF-1	AA05387	71	mucosal biopsy	S	445	112	BAC	HEX	6.80735
PF-1	AA05387	71	mucosal biopsy	S	444	89	BAC	HEX	6.47573
PF-1	AA05387	71	mucosal biopsy	S	443	3677	BAC	HEX	11.8443
PF-1	AA05387	71	mucosal biopsy	S	442	3227	BAC	HEX	11.656
PF-1	AA05387	71	mucosal biopsy	S	441	732	BAC	HEX	9.5157
PF-1	AA05387	71	mucosal biopsy	S	440	2340	BAC	HEX	11.1923
PF-1	AA05387	71	mucosal biopsy	S	439	30284	BAC	HEX	14.8863
PF-1	AA05387	71	mucosal biopsy	S	438	30313	BAC	HEX	14.8876
PF-1	AA05387	71	mucosal biopsy	S	437	7812	BAC	HEX	12.9315
PF-1	AA05387	71	mucosal biopsy	S	436	66	BAC	HEX	6.04439
PF-1	AA05387	71	mucosal biopsy	S	435	1	BAC	HEX	0
PF-1	AA05387	71	mucosal biopsy	S	434	7	BAC	HEX	2.80735
PF-1	AA05387	71	mucosal biopsy	S	433	38	BAC	HEX	5.24793
PF-1	AA05387	71	mucosal biopsy	S	432	5	BAC	HEX	2.32193
PF-1	AA05387	71	mucosal biopsy	S	431	25	BAC	HEX	4.64386
PF-1	AA05387	71	mucosal biopsy	S	430	25	BAC	HEX	4.64386
PF-1	AA05387	71	mucosal biopsy	S	429	4	BAC	HEX	2
PF-1	AA05387	71	mucosal biopsy	S	428	0	BAC	HEX	0
PF-1	AA05387	71	mucosal biopsy	S	427	0	BAC	HEX	0
PF-1	AA05387	71	mucosal biopsy	S	426	36	BAC	HEX	5.16993
PF-1	AA05387	71	mucosal biopsy	S	425	64	BAC	HEX	6
PF-1	AA05387	71	mucosal biopsy	S	424	64	BAC	HEX	6
PF-1	AA05387	71	mucosal biopsy	S	423	43	BAC	HEX	5.42626
PF-1	AA05387	71	mucosal biopsy	S	422	0	BAC	HEX	0
PF-1	AA05387	71	mucosal biopsy	S	421	1	BAC	HEX	0
PF-1	AA05387	71	mucosal biopsy	S	420	3	BAC	HEX	1.58496
PF-1	AA05387	71	mucosal biopsy	S	419	0	BAC	HEX	0
PF-1	AA05387	71	mucosal biopsy	S	418	37	BAC	HEX	5.20945
PF-1	AA05387	71	mucosal biopsy	S	417	534	BAC	HEX	9.0607
PF-1	AA05387	71	mucosal biopsy	S	416	670	BAC	HEX	9.38802
PF-1	AA05387	71	mucosal biopsy	S	415	111	BAC	HEX	6.79442
PF-1	AA05387	71	mucosal biopsy	S	414	17	BAC	HEX	4.08746
PF-1	AA05387	71	mucosal biopsy	S	413	0	BAC	HEX	0
PF-1	AA05387	71	mucosal biopsy	S	412	2	BAC	HEX	1
PF-1	AA05387	71	mucosal biopsy	S	411	0	BAC	HEX	0
PF-1	AA05387	71	mucosal biopsy	S	410	3	BAC	HEX	1.58496
PF-1	AA05387	71	mucosal biopsy	S	409	708	BAC	HEX	9.46761
PF-1	AA05387	71	mucosal biopsy	S	408	19689	BAC	HEX	14.2651
PF-1	AA05387	71	mucosal biopsy	S	407	31222	BAC	HEX	14.9303
PF-1	AA05387	71	mucosal biopsy	S	406	3082	BAC	HEX	11.5897
PF-1	AA05387	71	mucosal biopsy	S	405	100	BAC	HEX	6.64386
PF-1	AA05387	71	mucosal biopsy	S	404	4	BAC	HEX	2
PF-1	AA05387	71	mucosal biopsy	S	403	2	BAC	HEX	1
PF-1	AA05387	71	mucosal biopsy	S	402	3	BAC	HEX	1.58496
PF-1	AA05387	71	mucosal biopsy	S	401	46	BAC	HEX	5.52356
PF-1	AA05387	71	mucosal biopsy	S	400	55	BAC	HEX	5.78136
PF-1	AA05387	71	mucosal biopsy	S	399	95	BAC	HEX	6.56986
PF-1	AA05387	71	mucosal biopsy	S	398	121	BAC	HEX	6.91886
PF-1	AA05387	71	mucosal biopsy	S	397	6553	BAC	HEX	12.6779
PF-1	AA05387	71	mucosal biopsy	S	396	12231	BAC	HEX	13.5783
PF-1	AA05387	71	mucosal biopsy	S	395	12515	BAC	HEX	13.6114
PF-1	AA05387	71	mucosal biopsy	S	394	826	BAC	HEX	9.69
PF-1	AA05387	71	mucosal biopsy	S	393	10	BAC	HEX	3.32193
PF-1	AA05387	71	mucosal biopsy	S	392	92	BAC	HEX	6.52356
PF-1	AA05387	71	mucosal biopsy	S	391	144	BAC	HEX	7.16993
PF-1	AA05387	71	mucosal biopsy	S	390	92	BAC	HEX	6.52356
PF-1	AA05387	71	mucosal biopsy	S	389	0	BAC	HEX	0
PF-1	AA05387	71	mucosal biopsy	S	388	0	BAC	HEX	0
PF-1	AA05387	71	mucosal biopsy	S	387	45	BAC	HEX	5.49185
PF-1	AA05387	71	mucosal biopsy	S	386	61	BAC	HEX	5.93074
PF-1	AA05387	71	mucosal biopsy	S	385	58	BAC	HEX	5.85798
PF-1	AA05387	71	mucosal biopsy	S	384	26	BAC	HEX	4.70044
PF-1	AA05387	71	mucosal biopsy	S	383	0	BAC	HEX	0
PF-1	AA05387	71	mucosal biopsy	S	382	0	BAC	HEX	0
PF-1	AA05387	71	mucosal biopsy	S	381	0	BAC	HEX	0
PF-1	AA05387	71	mucosal biopsy	S	380	0	BAC	HEX	0
PF-1	AA05387	71	mucosal biopsy	S	379	0	BAC	HEX	0
PF-1	AA05387	71	mucosal biopsy	S	378	12	BAC	HEX	3.58496
PF-1	AA05387	71	mucosal biopsy	S	377	17	BAC	HEX	4.08746
PF-1	AA05387	71	mucosal biopsy	S	376	16	BAC	HEX	4
PF-1	AA05387	71	mucosal biopsy	S	375	10	BAC	HEX	3.32193
PF-1	AA05387	71	mucosal biopsy	S	374	0	BAC	HEX	0
PF-1	AA05387	71	mucosal biopsy	S	373	0	BAC	HEX	0
PF-1	AA05387	71	mucosal biopsy	S	372	0	BAC	HEX	0
PF-1	AA05387	71	mucosal biopsy	S	371	0	BAC	HEX	0
PF-1	AA05387	71	mucosal biopsy	S	370	0	BAC	HEX	0
PF-1	AA05387	71	mucosal biopsy	S	369	0	BAC	HEX	0
PF-1	AA05387	71	mucosal biopsy	S	368	0	BAC	HEX	0
PF-1	AA05387	71	mucosal biopsy	S	367	1	BAC	HEX	0
PF-1	AA05387	71	mucosal biopsy	S	366	1	BAC	HEX	0
PF-1	AA05387	71	mucosal biopsy	S	365	0	BAC	HEX	0
PF-1	AA05387	71	mucosal biopsy	S	364	0	BAC	HEX	0
PF-1	AA05387	71	mucosal biopsy	S	363	0	BAC	HEX	0
PF-1	AA05387	71	mucosal biopsy	S	362	0	BAC	HEX	0
PF-1	AA05387	71	mucosal biopsy	S	361	0	BAC	HEX	0
PF-1	AA05387	71	mucosal biopsy	S	360	0	BAC	HEX	0
PF-1	AA05387	71	mucosal biopsy	S	359	0	BAC	HEX	0
PF-1	AA05387	71	mucosal biopsy	S	358	3	BAC	HEX	1.58496
PF-1	AA05387	71	mucosal biopsy	S	357	12	BAC	HEX	3.58496
PF-1	AA05387	71	mucosal biopsy	S	356	13	BAC	HEX	3.70044
PF-1	AA05387	71	mucosal biopsy	S	355	8	BAC	HEX	3
PF-1	AA05387	71	mucosal biopsy	S	354	13	BAC	HEX	3.70044
PF-1	AA05387	71	mucosal biopsy	S	353	166	BAC	HEX	7.37504
PF-1	AA05387	71	mucosal biopsy	S	352	92	BAC	HEX	6.52356
PF-1	AA05387	71	mucosal biopsy	S	351	16	BAC	HEX	4
PF-1	AA05387	71	mucosal biopsy	S	350	6	BAC	HEX	2.58496
PF-1	AA05387	71	mucosal biopsy	S	349	1	BAC	HEX	0
PF-1	AA05387	71	mucosal biopsy	S	348	0	BAC	HEX	0
PF-1	AA05387	71	mucosal biopsy	S	347	0	BAC	HEX	0
PF-1	AA05387	71	mucosal biopsy	S	346	0	BAC	HEX	0
PF-1	AA05387	71	mucosal biopsy	S	345	0	BAC	HEX	0
PF-1	AA05387	71	mucosal biopsy	S	344	0	BAC	HEX	0
PF-1	AA05387	71	mucosal biopsy	S	343	2	BAC	HEX	1
PF-1	AA05387	71	mucosal biopsy	S	342	3	BAC	HEX	1.58496
PF-1	AA05387	71	mucosal biopsy	S	341	3	BAC	HEX	1.58496
PF-1	AA05387	71	mucosal biopsy	S	340	0	BAC	HEX	0
PF-1	AA05387	71	mucosal biopsy	S	339	0	BAC	HEX	0
PF-1	AA05387	71	mucosal biopsy	S	338	0	BAC	HEX	0
PF-1	AA05387	71	mucosal biopsy	S	337	0	BAC	HEX	0
PF-1	AA05387	71	mucosal biopsy	S	336	6	BAC	HEX	2.58496
PF-1	AA05387	71	mucosal biopsy	S	335	47	BAC	HEX	5.55459
PF-1	AA05387	71	mucosal biopsy	S	334	55	BAC	HEX	5.78136
PF-1	AA05387	71	mucosal biopsy	S	333	48	BAC	HEX	5.58496
PF-1	AA05387	71	mucosal biopsy	S	332	8	BAC	HEX	3
PF-1	AA05387	71	mucosal biopsy	S	331	61	BAC	HEX	5.93074
PF-1	AA05387	71	mucosal biopsy	S	330	86	BAC	HEX	6.42626
PF-1	AA05387	71	mucosal biopsy	S	329	27	BAC	HEX	4.75489
PF-1	AA05387	71	mucosal biopsy	S	328	89	BAC	HEX	6.47573
PF-1	AA05387	71	mucosal biopsy	S	327	2063	BAC	HEX	11.0105
PF-1	AA05387	71	mucosal biopsy	S	326	6035	BAC	HEX	12.5591
PF-1	AA05387	71	mucosal biopsy	S	325	434	BAC	HEX	8.76155
PF-1	AA05387	71	mucosal biopsy	S	324	8	BAC	HEX	3
PF-1	AA05387	71	mucosal biopsy	S	323	16	BAC	HEX	4
PF-1	AA05387	71	mucosal biopsy	S	322	151	BAC	HEX	7.2384
PF-1	AA05387	71	mucosal biopsy	S	321	152	BAC	HEX	7.24793
PF-1	AA05387	71	mucosal biopsy	S	320	70	BAC	HEX	6.12928
PF-1	AA05387	71	mucosal biopsy	S	319	11	BAC	HEX	3.45943
PF-1	AA05387	71	mucosal biopsy	S	318	0	BAC	HEX	0
PF-1	AA05387	71	mucosal biopsy	S	317	0	BAC	HEX	0
PF-1	AA05387	71	mucosal biopsy	S	316	0	BAC	HEX	0
PF-1	AA05387	71	mucosal biopsy	S	315	0	BAC	HEX	0
PF-1	AA05387	71	mucosal biopsy	S	314	0	BAC	HEX	0
PF-1	AA05387	71	mucosal biopsy	S	313	0	BAC	HEX	0
PF-1	AA05387	71	mucosal biopsy	S	312	1	BAC	HEX	0
PF-1	AA05387	71	mucosal biopsy	S	311	0	BAC	HEX	0
PF-1	AA05387	71	mucosal biopsy	S	310	62	BAC	HEX	5.9542
PF-1	AA05387	71	mucosal biopsy	S	309	679	BAC	HEX	9.40727
PF-1	AA05387	71	mucosal biopsy	S	308	1773	BAC	HEX	10.792
PF-1	AA05387	71	mucosal biopsy	S	307	188	BAC	HEX	7.55459
PF-1	AA05387	71	mucosal biopsy	S	306	0	BAC	HEX	0
PF-1	AA05387	71	mucosal biopsy	S	305	31	BAC	HEX	4.9542
PF-1	AA05387	71	mucosal biopsy	S	304	71	BAC	HEX	6.14975
PF-1	AA05387	71	mucosal biopsy	S	303	67	BAC	HEX	6.06609
PF-1	AA05387	71	mucosal biopsy	S	302	23	BAC	HEX	4.52356
PF-1	AA05387	71	mucosal biopsy	S	301	2	BAC	HEX	1
PF-1	AA05387	71	mucosal biopsy	S	300	0	BAC	HEX	0
PF-1	AA05387	71	mucosal biopsy	S	299	0	BAC	HEX	0
PF-1	AA05387	71	mucosal biopsy	S	298	0	BAC	HEX	0
PF-1	AA05387	71	mucosal biopsy	S	297	0	BAC	HEX	0
PF-1	AA05387	71	mucosal biopsy	S	296	0	BAC	HEX	0
PF-1	AA05387	71	mucosal biopsy	S	295	0	BAC	HEX	0
PF-1	AA05387	71	mucosal biopsy	S	294	0	BAC	HEX	0
PF-1	AA05387	71	mucosal biopsy	S	293	0	BAC	HEX	0
PF-1	AA05387	71	mucosal biopsy	S	292	0	BAC	HEX	0
PF-1	AA05387	71	mucosal biopsy	S	291	0	BAC	HEX	0
PF-1	AA05387	71	mucosal biopsy	S	290	0	BAC	HEX	0
PF-1	AA05387	71	mucosal biopsy	S	289	0	BAC	HEX	0
PF-1	AA05387	71	mucosal biopsy	S	288	0	BAC	HEX	0
PF-1	AA05387	71	mucosal biopsy	S	287	0	BAC	HEX	0
PF-1	AA05387	71	mucosal biopsy	S	286	0	BAC	HEX	0
PF-1	AA05387	71	mucosal biopsy	S	285	0	BAC	HEX	0
PF-1	AA05387	71	mucosal biopsy	S	284	0	BAC	HEX	0
PF-1	AA05387	71	mucosal biopsy	S	283	0	BAC	HEX	0
PF-1	AA05387	71	mucosal biopsy	S	282	0	BAC	HEX	0
PF-1	AA05387	71	mucosal biopsy	S	281	0	BAC	HEX	0
PF-1	AA05387	71	mucosal biopsy	S	280	0	BAC	HEX	0
PF-1	AA05387	71	mucosal biopsy	S	279	0	BAC	HEX	0
PF-1	AA05387	71	mucosal biopsy	S	278	0	BAC	HEX	0
PF-1	AA05387	71	mucosal biopsy	S	277	0	BAC	HEX	0
PF-1	AA05387	71	mucosal biopsy	S	276	0	BAC	HEX	0
PF-1	AA05387	71	mucosal biopsy	S	275	0	BAC	HEX	0
PF-1	AA05387	71	mucosal biopsy	S	274	50	BAC	HEX	5.64386
PF-1	AA05387	71	mucosal biopsy	S	273	74	BAC	HEX	6.20945
PF-1	AA05387	71	mucosal biopsy	S	150	0	BAC	HEX	0
PF-1	AA05387	71	mucosal biopsy	S	149	0	BAC	HEX	0
PF-1	AA05387	71	mucosal biopsy	S	148	0	BAC	HEX	0
PF-1	AA05387	71	mucosal biopsy	S	147	0	BAC	HEX	0
PF-1	AA05387	71	mucosal biopsy	S	146	0	BAC	HEX	0
PF-1	AA05387	71	mucosal biopsy	S	145	0	BAC	HEX	0
PF-1	AA05387	71	mucosal biopsy	S	144	0	BAC	HEX	0
PF-1	AA05387	71	mucosal biopsy	S	143	0	BAC	HEX	0
PF-1	AA05387	71	mucosal biopsy	S	142	0	BAC	HEX	0
PF-1	AA05387	71	mucosal biopsy	S	141	0	BAC	HEX	0
PF-1	AA05387	71	mucosal biopsy	S	140	0	BAC	HEX	0
PF-1	AA05387	71	mucosal biopsy	S	678	0	BAC	HEX	0
PF-1	AA05387	71	mucosal biopsy	S	677	0	BAC	HEX	0
PF-1	AA05387	71	mucosal biopsy	S	676	0	BAC	HEX	0
PF-1	AA05387	71	mucosal biopsy	S	675	0	BAC	HEX	0
PF-1	AA05387	71	mucosal biopsy	S	674	0	BAC	HEX	0
PF-1	AA05387	71	mucosal biopsy	S	673	0	BAC	HEX	0
PF-1	AA05387	71	mucosal biopsy	S	672	0	BAC	HEX	0
PF-1	AA05387	71	mucosal biopsy	S	671	0	BAC	HEX	0
PF-1	AA05387	71	mucosal biopsy	S	670	0	BAC	HEX	0
PF-1	AA05387	71	mucosal biopsy	S	669	0	BAC	HEX	0
PF-1	AA05387	71	mucosal biopsy	S	668	0	BAC	HEX	0
PF-1	AA05387	71	mucosal biopsy	S	667	0	BAC	HEX	0
PF-1	AA05387	71	mucosal biopsy	S	666	0	BAC	HEX	0
PF-1	AA05387	71	mucosal biopsy	S	665	0	BAC	HEX	0
PF-1	AA05387	71	mucosal biopsy	S	664	0	BAC	HEX	0
PF-1	AA05387	71	mucosal biopsy	S	663	0	BAC	HEX	0
PF-1	AA05387	71	mucosal biopsy	S	662	0	BAC	HEX	0
PF-1	AA05387	71	mucosal biopsy	S	661	0	BAC	HEX	0
PF-1	AA05387	71	mucosal biopsy	S	660	0	BAC	HEX	0
PF-1	AA05387	71	mucosal biopsy	S	659	0	BAC	HEX	0
PF-1	AA05387	71	mucosal biopsy	S	658	0	BAC	HEX	0
PF-1	AA05387	71	mucosal biopsy	S	657	0	BAC	HEX	0
PF-1	AA05387	71	mucosal biopsy	S	656	0	BAC	HEX	0
PF-1	AA05387	71	mucosal biopsy	S	655	0	BAC	HEX	0
PF-1	AA05387	71	mucosal biopsy	S	654	0	BAC	HEX	0
PF-1	AA05387	71	mucosal biopsy	S	653	0	BAC	HEX	0
PF-1	AA05387	71	mucosal biopsy	S	652	0	BAC	HEX	0
PF-1	AA05387	71	mucosal biopsy	S	651	0	BAC	HEX	0
PF-1	AA05387	71	mucosal biopsy	S	650	0	BAC	HEX	0
PF-1	AA05387	71	mucosal biopsy	S	649	0	BAC	HEX	0
PF-1	AA05387	71	mucosal biopsy	S	648	0	BAC	HEX	0
PF-1	AA05387	71	mucosal biopsy	S	647	0	BAC	HEX	0
PF-1	AA05387	71	mucosal biopsy	S	646	0	BAC	HEX	0
PF-1	AA05387	71	mucosal biopsy	S	645	0	BAC	HEX	0
PF-1	AA05387	71	mucosal biopsy	S	644	0	BAC	HEX	0
PF-1	AA05387	71	mucosal biopsy	S	643	0	BAC	HEX	0
PF-1	AA05387	71	mucosal biopsy	S	642	0	BAC	HEX	0
PF-1	AA05387	71	mucosal biopsy	S	641	0	BAC	HEX	0
PF-1	AA05387	71	mucosal biopsy	S	640	0	BAC	HEX	0
PF-1	AA05387	71	mucosal biopsy	S	639	0	BAC	HEX	0
PF-1	AA05387	71	mucosal biopsy	S	638	0	BAC	HEX	0
PF-1	AA05387	71	mucosal biopsy	S	637	0	BAC	HEX	0
PF-1	AA05387	71	mucosal biopsy	S	636	0	BAC	HEX	0
PF-1	AA05387	71	mucosal biopsy	S	635	0	BAC	HEX	0
PF-1	AA05387	71	mucosal biopsy	S	634	0	BAC	HEX	0
PF-1	AA05387	71	mucosal biopsy	S	633	0	BAC	HEX	0
PF-1	AA05387	71	mucosal biopsy	S	632	0	BAC	HEX	0
PF-1	AA05387	71	mucosal biopsy	S	631	0	BAC	HEX	0
PF-1	AA05387	71	mucosal biopsy	S	630	0	BAC	HEX	0
PF-1	AA05387	71	mucosal biopsy	S	629	0	BAC	HEX	0
PF-1	AA05387	71	mucosal biopsy	S	628	0	BAC	HEX	0
PF-1	AA05387	71	mucosal biopsy	S	627	0	BAC	HEX	0
PF-1	AA05387	71	mucosal biopsy	S	626	0	BAC	HEX	0
PF-1	AA05387	71	mucosal biopsy	S	625	0	BAC	HEX	0
PF-1	AA05387	71	mucosal biopsy	S	624	0	BAC	HEX	0
PF-1	AA05387	71	mucosal biopsy	S	623	0	BAC	HEX	0
PF-1	AA05387	71	mucosal biopsy	S	622	0	BAC	HEX	0
PF-1	AA05387	71	mucosal biopsy	S	621	0	BAC	HEX	0
PF-1	AA05387	71	mucosal biopsy	S	620	0	BAC	HEX	0
PF-1	AA05387	71	mucosal biopsy	S	619	0	BAC	HEX	0
PF-1	AA05387	71	mucosal biopsy	S	618	0	BAC	HEX	0
PF-1	AA05387	71	mucosal biopsy	S	617	0	BAC	HEX	0
PF-1	AA05387	71	mucosal biopsy	S	616	0	BAC	HEX	0
PF-1	AA05387	71	mucosal biopsy	S	615	0	BAC	HEX	0
PF-1	AA05387	71	mucosal biopsy	S	614	4	BAC	HEX	2
PF-1	AA05387	71	mucosal biopsy	S	613	40	BAC	HEX	5.32193
PF-1	AA05387	71	mucosal biopsy	S	612	248	BAC	HEX	7.9542
PF-1	AA05387	71	mucosal biopsy	S	611	267	BAC	HEX	8.0607
PF-1	AA05387	71	mucosal biopsy	S	610	45	BAC	HEX	5.49185
PF-1	AA05387	71	mucosal biopsy	S	609	3	BAC	HEX	1.58496
PF-1	AA05387	71	mucosal biopsy	S	608	355	BAC	HEX	8.47168
PF-1	AA05387	71	mucosal biopsy	S	607	602	BAC	HEX	9.23362
PF-1	AA05387	71	mucosal biopsy	S	606	286	BAC	HEX	8.15987
PF-1	AA05387	71	mucosal biopsy	S	605	36	BAC	HEX	5.16993
PF-1	AA05387	71	mucosal biopsy	S	604	11	BAC	HEX	3.45943
PF-1	AA05387	71	mucosal biopsy	S	603	7	BAC	HEX	2.80735
PF-1	AA05387	71	mucosal biopsy	S	602	0	BAC	HEX	0
PF-1	AA05387	71	mucosal biopsy	S	601	0	BAC	HEX	0
PF-1	AA05387	71	mucosal biopsy	S	600	0	BAC	HEX	0
PF-1	AA05387	71	mucosal biopsy	S	599	0	BAC	HEX	0
PF-1	AA05387	71	mucosal biopsy	S	598	0	BAC	HEX	0
PF-1	AA05387	71	mucosal biopsy	S	597	0	BAC	HEX	0
PF-1	AA05387	71	mucosal biopsy	S	596	0	BAC	HEX	0
PF-1	AA05387	71	mucosal biopsy	S	595	0	BAC	HEX	0
PF-1	AA05387	71	mucosal biopsy	S	594	0	BAC	HEX	0
PF-1	AA05387	71	mucosal biopsy	S	593	0	BAC	HEX	0
PF-1	AA05387	71	mucosal biopsy	S	592	2	BAC	HEX	1
PF-1	AA05387	71	mucosal biopsy	S	591	17	BAC	HEX	4.08746
PF-1	AA05387	71	mucosal biopsy	S	590	19	BAC	HEX	4.24793
PF-1	AA05387	71	mucosal biopsy	S	589	18	BAC	HEX	4.16993
PF-1	AA05387	71	mucosal biopsy	S	588	8	BAC	HEX	3
PF-1	AA05387	71	mucosal biopsy	S	587	0	BAC	HEX	0
PF-1	AA05387	71	mucosal biopsy	S	586	0	BAC	HEX	0
PF-1	AA05387	71	mucosal biopsy	S	585	0	BAC	HEX	0
PF-1	AA05387	71	mucosal biopsy	S	584	0	BAC	HEX	0
PF-1	AA05387	71	mucosal biopsy	S	583	0	BAC	HEX	0
PF-1	AA05387	71	mucosal biopsy	S	582	1	BAC	HEX	0
PF-1	AA05387	71	mucosal biopsy	S	581	12	BAC	HEX	3.58496
PF-1	AA05387	71	mucosal biopsy	S	580	10	BAC	HEX	3.32193
PF-1	AA05387	71	mucosal biopsy	S	579	0	BAC	HEX	0
PF-1	AA05387	71	mucosal biopsy	S	578	0	BAC	HEX	0
PF-1	AA05387	71	mucosal biopsy	S	577	0	BAC	HEX	0
PF-1	AA05387	71	mucosal biopsy	S	576	1	BAC	HEX	0
PF-1	AA05387	71	mucosal biopsy	S	575	27	BAC	HEX	4.75489
PF-1	AA05387	71	mucosal biopsy	S	574	3852	BAC	HEX	11.9114
PF-1	AA05387	71	mucosal biopsy	S	573	31908	BAC	HEX	14.9616
PF-1	AA05387	71	mucosal biopsy	S	572	30101	BAC	HEX	14.8775
PF-1	AA05387	71	mucosal biopsy	S	571	3798	BAC	HEX	11.891
PF-1	AA05387	71	mucosal biopsy	S	570	12	BAC	HEX	3.58496
PF-1	AA05387	71	mucosal biopsy	S	569	16	BAC	HEX	4
PF-1	AA05387	71	mucosal biopsy	S	568	3	BAC	HEX	1.58496
PF-1	AA05387	71	mucosal biopsy	S	567	2	BAC	HEX	1
PF-1	AA05387	71	mucosal biopsy	S	566	1	BAC	HEX	0
PF-1	AA05387	71	mucosal biopsy	S	565	51	BAC	HEX	5.67243
PF-1	AA05387	71	mucosal biopsy	S	564	61	BAC	HEX	5.93074
PF-1	AA05387	71	mucosal biopsy	S	563	47	BAC	HEX	5.55459
PF-1	AA05387	71	mucosal biopsy	S	562	19	BAC	HEX	4.24793
PF-1	AA05387	71	mucosal biopsy	S	561	3	BAC	HEX	1.58496
PF-1	AA05387	71	mucosal biopsy	S	560	0	BAC	HEX	0
PF-1	AA05387	71	mucosal biopsy	S	559	0	BAC	HEX	0
PF-1	AA05387	71	mucosal biopsy	S	558	0	BAC	HEX	0
PF-1	AA05387	71	mucosal biopsy	S	557	0	BAC	HEX	0
PF-1	AA05387	71	mucosal biopsy	S	556	0	BAC	HEX	0
PF-1	AA05387	71	mucosal biopsy	S	555	3	BAC	HEX	1.58496
PF-1	AA05387	71	mucosal biopsy	S	554	173	BAC	HEX	7.43463
PF-1	AA05387	71	mucosal biopsy	S	553	717	BAC	HEX	9.48583
PF-1	AA05387	71	mucosal biopsy	S	552	654	BAC	HEX	9.35315
PF-1	AA05387	71	mucosal biopsy	S	551	134	BAC	HEX	7.06609
PF-1	AA05387	71	mucosal biopsy	S	550	5	BAC	HEX	2.32193
PF-1	AA05387	71	mucosal biopsy	S	549	613	BAC	HEX	9.25974
PF-1	AA05387	71	mucosal biopsy	S	548	2008	BAC	HEX	10.9715
PF-1	AA05387	71	mucosal biopsy	S	547	851	BAC	HEX	9.73302
PF-1	AA05387	71	mucosal biopsy	S	546	466	BAC	HEX	8.86419
PF-1	AA05387	71	mucosal biopsy	S	545	9	BAC	HEX	3.16993
PF-1	AA05387	71	mucosal biopsy	S	544	106	BAC	HEX	6.72792
PF-1	AA05387	71	mucosal biopsy	S	543	110	BAC	HEX	6.78136
PF-1	AA05387	71	mucosal biopsy	S	542	41	BAC	HEX	5.35755
PF-1	AA05387	71	mucosal biopsy	S	541	0	BAC	HEX	0
PF-1	AA05387	71	mucosal biopsy	S	540	0	BAC	HEX	0
PF-1	AA05387	71	mucosal biopsy	S	539	0	BAC	HEX	0
PF-1	AA05387	71	mucosal biopsy	S	538	0	BAC	HEX	0
PF-1	AA05387	71	mucosal biopsy	S	537	0	BAC	HEX	0
PF-1	AA05387	71	mucosal biopsy	S	536	0	BAC	HEX	0
PF-1	AA05387	71	mucosal biopsy	S	535	1	BAC	HEX	0
PF-1	AA05387	71	mucosal biopsy	S	534	1	BAC	HEX	0
PF-1	AA05387	71	mucosal biopsy	S	533	7	BAC	HEX	2.80735
PF-1	AA05387	71	mucosal biopsy	S	532	68	BAC	HEX	6.08746
PF-1	AA05387	71	mucosal biopsy	S	531	1830	BAC	HEX	10.8376
PF-1	AA05387	71	mucosal biopsy	S	530	1163	BAC	HEX	10.1836
PF-1	AA05387	71	mucosal biopsy	S	529	438	BAC	HEX	8.77479
PF-1	AA05387	71	mucosal biopsy	S	528	1	BAC	HEX	0
PF-1	AA05387	71	mucosal biopsy	S	527	0	BAC	HEX	0
PF-1	AA05387	71	mucosal biopsy	S	526	0	BAC	HEX	0
PF-1	AA05387	71	mucosal biopsy	S	525	0	BAC	HEX	0
PF-1	AA05387	71	mucosal biopsy	S	524	0	BAC	HEX	0
PF-1	AA05387	71	mucosal biopsy	S	523	0	BAC	HEX	0
PF-1	AA05387	71	mucosal biopsy	S	522	1	BAC	HEX	0
PF-1	AA05387	71	mucosal biopsy	S	521	2	BAC	HEX	1
PF-1	AA05387	71	mucosal biopsy	S	520	176	BAC	HEX	7.45943
PF-1	AA05387	71	mucosal biopsy	S	519	205	BAC	HEX	7.67948
PF-1	AA05387	71	mucosal biopsy	S	518	35	BAC	HEX	5.12928
PF-1	AA05387	71	mucosal biopsy	S	517	84	BAC	HEX	6.39232
PF-1	AA05387	71	mucosal biopsy	S	516	120	BAC	HEX	6.90689
PF-1	AA05387	71	mucosal biopsy	S	515	115	BAC	HEX	6.84549
PF-1	AA05387	71	mucosal biopsy	S	514	4	BAC	HEX	2
PF-1	AA05387	71	mucosal biopsy	S	513	56	BAC	HEX	5.80735
PF-1	AA05387	71	mucosal biopsy	S	512	53	BAC	HEX	5.72792
PF-1	AA05387	71	mucosal biopsy	S	511	3207	BAC	HEX	11.647
PF-1	AA05387	71	mucosal biopsy	S	510	3134	BAC	HEX	11.6138
PF-1	AA05387	71	mucosal biopsy	S	509	430	BAC	HEX	8.74819
PF-1	AA05387	71	mucosal biopsy	S	508	1164	BAC	HEX	10.1849
PF-1	AA05387	71	mucosal biopsy	S	507	401	BAC	HEX	8.64746
PF-1	AA05387	71	mucosal biopsy	S	506	390	BAC	HEX	8.60733
PF-1	AA05387	71	mucosal biopsy	S	505	140	BAC	HEX	7.12928
PF-1	AA05387	71	mucosal biopsy	S	504	0	BAC	HEX	0
PF-1	AA05387	71	mucosal biopsy	S	503	0	BAC	HEX	0
PF-1	AA05387	71	mucosal biopsy	S	502	0	BAC	HEX	0
PF-1	AA05387	71	mucosal biopsy	S	501	30	BAC	HEX	4.90689
PF-1	AA05387	71	mucosal biopsy	S	500	217	BAC	HEX	7.76155
PF-1	AA05387	71	mucosal biopsy	S	499	576	BAC	HEX	9.16993
PF-1	AA05387	71	mucosal biopsy	S	498	261	BAC	HEX	8.02791
PF-1	AA05387	71	mucosal biopsy	S	497	19	BAC	HEX	4.24793
PF-1	AA05387	71	mucosal biopsy	S	496	0	BAC	HEX	0
PF-1	AA05387	71	mucosal biopsy	S	495	1	BAC	HEX	0
PF-1	AA05387	71	mucosal biopsy	S	494	777	BAC	HEX	9.60177
PF-1	AA05387	71	mucosal biopsy	S	493	2459	BAC	HEX	11.2639
PF-1	AA05387	71	mucosal biopsy	S	492	1189	BAC	HEX	10.2155
PF-1	AA05387	71	mucosal biopsy	S	491	66	BAC	HEX	6.04439
PF-1	AA05387	71	mucosal biopsy	S	490	10	BAC	HEX	3.32193
PF-1	AA05387	71	mucosal biopsy	S	489	2	BAC	HEX	1
PF-1	AA05387	71	mucosal biopsy	S	680	0	BAC	HEX	0
PF-1	AA05387	71	mucosal biopsy	S	679	0	BAC	HEX	0
PF-1	AA05387	71	mucosal biopsy	S	272	327	BAC	HEX	8.35315
PF-1	AA05387	71	mucosal biopsy	S	271	413	BAC	HEX	8.69
PF-1	AA05387	71	mucosal biopsy	S	270	3320	BAC	HEX	11.697
PF-1	AA05387	71	mucosal biopsy	S	269	4003	BAC	HEX	11.9669
PF-1	AA05387	71	mucosal biopsy	S	268	129	BAC	HEX	7.01123
PF-1	AA05387	71	mucosal biopsy	S	267	156	BAC	HEX	7.2854
PF-1	AA05387	71	mucosal biopsy	S	266	6351	BAC	HEX	12.6328
PF-1	AA05387	71	mucosal biopsy	S	265	189	BAC	HEX	7.56224
PF-1	AA05387	71	mucosal biopsy	S	264	86	BAC	HEX	6.42626
PF-1	AA05387	71	mucosal biopsy	S	263	84	BAC	HEX	6.39232
PF-1	AA05387	71	mucosal biopsy	S	262	16	BAC	HEX	4
PF-1	AA05387	71	mucosal biopsy	S	261	0	BAC	HEX	0
PF-1	AA05387	71	mucosal biopsy	S	260	0	BAC	HEX	0
PF-1	AA05387	71	mucosal biopsy	S	259	0	BAC	HEX	0
PF-1	AA05387	71	mucosal biopsy	S	258	21	BAC	HEX	4.39232
PF-1	AA05387	71	mucosal biopsy	S	257	52	BAC	HEX	5.70044
PF-1	AA05387	71	mucosal biopsy	S	256	52	BAC	HEX	5.70044
PF-1	AA05387	71	mucosal biopsy	S	255	46	BAC	HEX	5.52356
PF-1	AA05387	71	mucosal biopsy	S	254	6	BAC	HEX	2.58496
PF-1	AA05387	71	mucosal biopsy	S	253	1	BAC	HEX	0
PF-1	AA05387	71	mucosal biopsy	S	252	3	BAC	HEX	1.58496
PF-1	AA05387	71	mucosal biopsy	S	251	68	BAC	HEX	6.08746
PF-1	AA05387	71	mucosal biopsy	S	250	431	BAC	HEX	8.75154
PF-1	AA05387	71	mucosal biopsy	S	249	9215	BAC	HEX	13.1698
PF-1	AA05387	71	mucosal biopsy	S	248	12578	BAC	HEX	13.6186
PF-1	AA05387	71	mucosal biopsy	S	247	902	BAC	HEX	9.81698
PF-1	AA05387	71	mucosal biopsy	S	246	52	BAC	HEX	5.70044
PF-1	AA05387	71	mucosal biopsy	S	245	13	BAC	HEX	3.70044
PF-1	AA05387	71	mucosal biopsy	S	244	141	BAC	HEX	7.13955
PF-1	AA05387	71	mucosal biopsy	S	243	139	BAC	HEX	7.11894
PF-1	AA05387	71	mucosal biopsy	S	242	14	BAC	HEX	3.80735
PF-1	AA05387	71	mucosal biopsy	S	241	1	BAC	HEX	0
PF-1	AA05387	71	mucosal biopsy	S	240	2	BAC	HEX	1
PF-1	AA05387	71	mucosal biopsy	S	239	3	BAC	HEX	1.58496
PF-1	AA05387	71	mucosal biopsy	S	238	3	BAC	HEX	1.58496
PF-1	AA05387	71	mucosal biopsy	S	237	134	BAC	HEX	7.06609
PF-1	AA05387	71	mucosal biopsy	S	236	12260	BAC	HEX	13.5817
PF-1	AA05387	71	mucosal biopsy	S	235	23488	BAC	HEX	14.5196
PF-1	AA05387	71	mucosal biopsy	S	234	1390	BAC	HEX	10.4409
PF-1	AA05387	71	mucosal biopsy	S	233	2164	BAC	HEX	11.0795
PF-1	AA05387	71	mucosal biopsy	S	232	30564	BAC	HEX	14.8995
PF-1	AA05387	71	mucosal biopsy	S	231	3474	BAC	HEX	11.7624
PF-1	AA05387	71	mucosal biopsy	S	230	1594	BAC	HEX	10.6384
PF-1	AA05387	71	mucosal biopsy	S	229	14	BAC	HEX	3.80735
PF-1	AA05387	71	mucosal biopsy	S	228	110	BAC	HEX	6.78136
PF-1	AA05387	71	mucosal biopsy	S	227	91	BAC	HEX	6.50779
PF-1	AA05387	71	mucosal biopsy	S	226	2	BAC	HEX	1
PF-1	AA05387	71	mucosal biopsy	S	225	0	BAC	HEX	0
PF-1	AA05387	71	mucosal biopsy	S	224	45	BAC	HEX	5.49185
PF-1	AA05387	71	mucosal biopsy	S	223	165	BAC	HEX	7.36632
PF-1	AA05387	71	mucosal biopsy	S	222	190	BAC	HEX	7.56986
PF-1	AA05387	71	mucosal biopsy	S	221	172	BAC	HEX	7.42626
PF-1	AA05387	71	mucosal biopsy	S	220	39	BAC	HEX	5.2854
PF-1	AA05387	71	mucosal biopsy	S	219	0	BAC	HEX	0
PF-1	AA05387	71	mucosal biopsy	S	218	0	BAC	HEX	0
PF-1	AA05387	71	mucosal biopsy	S	217	0	BAC	HEX	0
PF-1	AA05387	71	mucosal biopsy	S	216	95	BAC	HEX	6.56986
PF-1	AA05387	71	mucosal biopsy	S	215	93	BAC	HEX	6.53916
PF-1	AA05387	71	mucosal biopsy	S	214	590	BAC	HEX	9.20457
PF-1	AA05387	71	mucosal biopsy	S	213	9748	BAC	HEX	13.2509
PF-1	AA05387	71	mucosal biopsy	S	212	8003	BAC	HEX	12.9663
PF-1	AA05387	71	mucosal biopsy	S	211	733	BAC	HEX	9.51767
PF-1	AA05387	71	mucosal biopsy	S	210	148	BAC	HEX	7.20945
PF-1	AA05387	71	mucosal biopsy	S	209	245	BAC	HEX	7.93664
PF-1	AA05387	71	mucosal biopsy	S	208	193	BAC	HEX	7.59246
PF-1	AA05387	71	mucosal biopsy	S	207	2	BAC	HEX	1
PF-1	AA05387	71	mucosal biopsy	S	206	0	BAC	HEX	0
PF-1	AA05387	71	mucosal biopsy	S	205	0	BAC	HEX	0
PF-1	AA05387	71	mucosal biopsy	S	204	0	BAC	HEX	0
PF-1	AA05387	71	mucosal biopsy	S	203	7	BAC	HEX	2.80735
PF-1	AA05387	71	mucosal biopsy	S	202	20	BAC	HEX	4.32193
PF-1	AA05387	71	mucosal biopsy	S	201	20	BAC	HEX	4.32193
PF-1	AA05387	71	mucosal biopsy	S	200	13	BAC	HEX	3.70044
PF-1	AA05387	71	mucosal biopsy	S	199	5	BAC	HEX	2.32193
PF-1	AA05387	71	mucosal biopsy	S	198	0	BAC	HEX	0
PF-1	AA05387	71	mucosal biopsy	S	197	0	BAC	HEX	0
PF-1	AA05387	71	mucosal biopsy	S	196	0	BAC	HEX	0
PF-1	AA05387	71	mucosal biopsy	S	195	0	BAC	HEX	0
PF-1	AA05387	71	mucosal biopsy	S	194	4	BAC	HEX	2
PF-1	AA05387	71	mucosal biopsy	S	193	4	BAC	HEX	2
PF-1	AA05387	71	mucosal biopsy	S	192	4	BAC	HEX	2
PF-1	AA05387	71	mucosal biopsy	S	191	1	BAC	HEX	0
PF-1	AA05387	71	mucosal biopsy	S	190	0	BAC	HEX	0
PF-1	AA05387	71	mucosal biopsy	S	189	0	BAC	HEX	0
PF-1	AA05387	71	mucosal biopsy	S	188	0	BAC	HEX	0
PF-1	AA05387	71	mucosal biopsy	S	187	0	BAC	HEX	0
PF-1	AA05387	71	mucosal biopsy	S	186	1	BAC	HEX	0
PF-1	AA05387	71	mucosal biopsy	S	185	0	BAC	HEX	0
PF-1	AA05387	71	mucosal biopsy	S	184	5	BAC	HEX	2.32193
PF-1	AA05387	71	mucosal biopsy	S	183	15	BAC	HEX	3.90689
PF-1	AA05387	71	mucosal biopsy	S	182	817	BAC	HEX	9.67419
PF-1	AA05387	71	mucosal biopsy	S	181	445	BAC	HEX	8.79766
PF-1	AA05387	71	mucosal biopsy	S	180	16	BAC	HEX	4
PF-1	AA05387	71	mucosal biopsy	S	179	1	BAC	HEX	0
PF-1	AA05387	71	mucosal biopsy	S	178	1	BAC	HEX	0
PF-1	AA05387	71	mucosal biopsy	S	177	0	BAC	HEX	0
PF-1	AA05387	71	mucosal biopsy	S	176	0	BAC	HEX	0
PF-1	AA05387	71	mucosal biopsy	S	175	6	BAC	HEX	2.58496
PF-1	AA05387	71	mucosal biopsy	S	174	14	BAC	HEX	3.80735
PF-1	AA05387	71	mucosal biopsy	S	173	18	BAC	HEX	4.16993
PF-1	AA05387	71	mucosal biopsy	S	172	16	BAC	HEX	4
PF-1	AA05387	71	mucosal biopsy	S	171	2	BAC	HEX	1
PF-1	AA05387	71	mucosal biopsy	S	170	0	BAC	HEX	0
PF-1	AA05387	71	mucosal biopsy	S	169	0	BAC	HEX	0
PF-1	AA05387	71	mucosal biopsy	S	168	1	BAC	HEX	0
PF-1	AA05387	71	mucosal biopsy	S	167	1	BAC	HEX	0
PF-1	AA05387	71	mucosal biopsy	S	166	6	BAC	HEX	2.58496
PF-1	AA05387	71	mucosal biopsy	S	165	6	BAC	HEX	2.58496
PF-1	AA05387	71	mucosal biopsy	S	164	297	BAC	HEX	8.21432
PF-1	AA05387	71	mucosal biopsy	S	163	133	BAC	HEX	7.05528
PF-1	AA05387	71	mucosal biopsy	S	162	48	BAC	HEX	5.58496
PF-1	AA05387	71	mucosal biopsy	S	161	25	BAC	HEX	4.64386
PF-1	AA05387	71	mucosal biopsy	S	160	14	BAC	HEX	3.80735
PF-1	AA05387	71	mucosal biopsy	S	159	4	BAC	HEX	2
PF-1	AA05387	71	mucosal biopsy	S	158	0	BAC	HEX	0
PF-1	AA05387	71	mucosal biopsy	S	157	0	BAC	HEX	0
PF-1	AA05387	71	mucosal biopsy	S	156	0	BAC	HEX	0
PF-1	AA05387	71	mucosal biopsy	S	155	0	BAC	HEX	0
PF-1	AA05387	71	mucosal biopsy	S	154	0	BAC	HEX	0
PF-1	AA05387	71	mucosal biopsy	S	153	1	BAC	HEX	0
PF-1	AA05387	71	mucosal biopsy	S	152	1	BAC	HEX	0
PF-1	AA05387	71	mucosal biopsy	S	151	0	BAC	HEX	0
PF-1	AA05387	71	mucosal biopsy	S	1100	0	FIR_ACT	FAM	0
PF-1	AA05387	71	mucosal biopsy	S	1099	0	FIR_ACT	FAM	0
PF-1	AA05387	71	mucosal biopsy	S	1098	0	FIR_ACT	FAM	0
PF-1	AA05387	71	mucosal biopsy	S	1097	0	FIR_ACT	FAM	0
PF-1	AA05387	71	mucosal biopsy	S	1096	0	FIR_ACT	FAM	0
PF-1	AA05387	71	mucosal biopsy	S	1095	0	FIR_ACT	FAM	0
PF-1	AA05387	71	mucosal biopsy	S	1094	0	FIR_ACT	FAM	0
PF-1	AA05387	71	mucosal biopsy	S	1093	0	FIR_ACT	FAM	0
PF-1	AA05387	71	mucosal biopsy	S	1092	0	FIR_ACT	FAM	0
PF-1	AA05387	71	mucosal biopsy	S	1091	0	FIR_ACT	FAM	0
PF-1	AA05387	71	mucosal biopsy	S	1090	0	FIR_ACT	FAM	0
PF-1	AA05387	71	mucosal biopsy	S	1089	0	FIR_ACT	FAM	0
PF-1	AA05387	71	mucosal biopsy	S	1088	0	FIR_ACT	FAM	0
PF-1	AA05387	71	mucosal biopsy	S	1087	0	FIR_ACT	FAM	0
PF-1	AA05387	71	mucosal biopsy	S	1086	0	FIR_ACT	FAM	0
PF-1	AA05387	71	mucosal biopsy	S	1085	0	FIR_ACT	FAM	0
PF-1	AA05387	71	mucosal biopsy	S	1084	0	FIR_ACT	FAM	0
PF-1	AA05387	71	mucosal biopsy	S	1083	0	FIR_ACT	FAM	0
PF-1	AA05387	71	mucosal biopsy	S	1082	0	FIR_ACT	FAM	0
PF-1	AA05387	71	mucosal biopsy	S	1081	0	FIR_ACT	FAM	0
PF-1	AA05387	71	mucosal biopsy	S	1080	0	FIR_ACT	FAM	0
PF-1	AA05387	71	mucosal biopsy	S	1079	0	FIR_ACT	FAM	0
PF-1	AA05387	71	mucosal biopsy	S	1078	0	FIR_ACT	FAM	0
PF-1	AA05387	71	mucosal biopsy	S	1077	0	FIR_ACT	FAM	0
PF-1	AA05387	71	mucosal biopsy	S	1076	0	FIR_ACT	FAM	0
PF-1	AA05387	71	mucosal biopsy	S	1075	0	FIR_ACT	FAM	0
PF-1	AA05387	71	mucosal biopsy	S	1074	0	FIR_ACT	FAM	0
PF-1	AA05387	71	mucosal biopsy	S	1073	0	FIR_ACT	FAM	0
PF-1	AA05387	71	mucosal biopsy	S	1072	0	FIR_ACT	FAM	0
PF-1	AA05387	71	mucosal biopsy	S	1071	0	FIR_ACT	FAM	0
PF-1	AA05387	71	mucosal biopsy	S	1070	0	FIR_ACT	FAM	0
PF-1	AA05387	71	mucosal biopsy	S	1069	0	FIR_ACT	FAM	0
PF-1	AA05387	71	mucosal biopsy	S	1068	0	FIR_ACT	FAM	0
PF-1	AA05387	71	mucosal biopsy	S	1067	0	FIR_ACT	FAM	0
PF-1	AA05387	71	mucosal biopsy	S	1066	0	FIR_ACT	FAM	0
PF-1	AA05387	71	mucosal biopsy	S	1065	0	FIR_ACT	FAM	0
PF-1	AA05387	71	mucosal biopsy	S	1064	0	FIR_ACT	FAM	0
PF-1	AA05387	71	mucosal biopsy	S	1063	0	FIR_ACT	FAM	0
PF-1	AA05387	71	mucosal biopsy	S	1062	0	FIR_ACT	FAM	0
PF-1	AA05387	71	mucosal biopsy	S	1061	0	FIR_ACT	FAM	0
PF-1	AA05387	71	mucosal biopsy	S	1060	0	FIR_ACT	FAM	0
PF-1	AA05387	71	mucosal biopsy	S	1059	0	FIR_ACT	FAM	0
PF-1	AA05387	71	mucosal biopsy	S	1058	0	FIR_ACT	FAM	0
PF-1	AA05387	71	mucosal biopsy	S	1057	0	FIR_ACT	FAM	0
PF-1	AA05387	71	mucosal biopsy	S	1056	0	FIR_ACT	FAM	0
PF-1	AA05387	71	mucosal biopsy	S	1055	0	FIR_ACT	FAM	0
PF-1	AA05387	71	mucosal biopsy	S	1054	0	FIR_ACT	FAM	0
PF-1	AA05387	71	mucosal biopsy	S	1053	0	FIR_ACT	FAM	0
PF-1	AA05387	71	mucosal biopsy	S	1052	0	FIR_ACT	FAM	0
PF-1	AA05387	71	mucosal biopsy	S	1051	0	FIR_ACT	FAM	0
PF-1	AA05387	71	mucosal biopsy	S	1050	0	FIR_ACT	FAM	0
PF-1	AA05387	71	mucosal biopsy	S	1049	0	FIR_ACT	FAM	0
PF-1	AA05387	71	mucosal biopsy	S	1020	0	FIR_ACT	FAM	0
PF-1	AA05387	71	mucosal biopsy	S	1019	0	FIR_ACT	FAM	0
PF-1	AA05387	71	mucosal biopsy	S	1018	0	FIR_ACT	FAM	0
PF-1	AA05387	71	mucosal biopsy	S	1017	0	FIR_ACT	FAM	0
PF-1	AA05387	71	mucosal biopsy	S	1016	0	FIR_ACT	FAM	0
PF-1	AA05387	71	mucosal biopsy	S	1015	0	FIR_ACT	FAM	0
PF-1	AA05387	71	mucosal biopsy	S	1014	0	FIR_ACT	FAM	0
PF-1	AA05387	71	mucosal biopsy	S	1013	0	FIR_ACT	FAM	0
PF-1	AA05387	71	mucosal biopsy	S	1012	0	FIR_ACT	FAM	0
PF-1	AA05387	71	mucosal biopsy	S	1011	0	FIR_ACT	FAM	0
PF-1	AA05387	71	mucosal biopsy	S	1010	0	FIR_ACT	FAM	0
PF-1	AA05387	71	mucosal biopsy	S	1009	0	FIR_ACT	FAM	0
PF-1	AA05387	71	mucosal biopsy	S	1008	0	FIR_ACT	FAM	0
PF-1	AA05387	71	mucosal biopsy	S	1007	0	FIR_ACT	FAM	0
PF-1	AA05387	71	mucosal biopsy	S	1006	0	FIR_ACT	FAM	0
PF-1	AA05387	71	mucosal biopsy	S	1005	0	FIR_ACT	FAM	0
PF-1	AA05387	71	mucosal biopsy	S	1004	0	FIR_ACT	FAM	0
PF-1	AA05387	71	mucosal biopsy	S	1003	0	FIR_ACT	FAM	0
PF-1	AA05387	71	mucosal biopsy	S	1002	0	FIR_ACT	FAM	0
PF-1	AA05387	71	mucosal biopsy	S	1001	0	FIR_ACT	FAM	0
PF-1	AA05387	71	mucosal biopsy	S	1000	0	FIR_ACT	FAM	0
PF-1	AA05387	71	mucosal biopsy	S	999	0	FIR_ACT	FAM	0
PF-1	AA05387	71	mucosal biopsy	S	998	0	FIR_ACT	FAM	0
PF-1	AA05387	71	mucosal biopsy	S	997	0	FIR_ACT	FAM	0
PF-1	AA05387	71	mucosal biopsy	S	996	0	FIR_ACT	FAM	0
PF-1	AA05387	71	mucosal biopsy	S	995	0	FIR_ACT	FAM	0
PF-1	AA05387	71	mucosal biopsy	S	994	0	FIR_ACT	FAM	0
PF-1	AA05387	71	mucosal biopsy	S	993	0	FIR_ACT	FAM	0
PF-1	AA05387	71	mucosal biopsy	S	992	0	FIR_ACT	FAM	0
PF-1	AA05387	71	mucosal biopsy	S	991	0	FIR_ACT	FAM	0
PF-1	AA05387	71	mucosal biopsy	S	990	0	FIR_ACT	FAM	0
PF-1	AA05387	71	mucosal biopsy	S	989	0	FIR_ACT	FAM	0
PF-1	AA05387	71	mucosal biopsy	S	988	0	FIR_ACT	FAM	0
PF-1	AA05387	71	mucosal biopsy	S	987	0	FIR_ACT	FAM	0
PF-1	AA05387	71	mucosal biopsy	S	986	0	FIR_ACT	FAM	0
PF-1	AA05387	71	mucosal biopsy	S	985	0	FIR_ACT	FAM	0
PF-1	AA05387	71	mucosal biopsy	S	984	0	FIR_ACT	FAM	0
PF-1	AA05387	71	mucosal biopsy	S	983	0	FIR_ACT	FAM	0
PF-1	AA05387	71	mucosal biopsy	S	982	0	FIR_ACT	FAM	0
PF-1	AA05387	71	mucosal biopsy	S	981	0	FIR_ACT	FAM	0
PF-1	AA05387	71	mucosal biopsy	S	980	0	FIR_ACT	FAM	0
PF-1	AA05387	71	mucosal biopsy	S	979	0	FIR_ACT	FAM	0
PF-1	AA05387	71	mucosal biopsy	S	978	0	FIR_ACT	FAM	0
PF-1	AA05387	71	mucosal biopsy	S	977	0	FIR_ACT	FAM	0
PF-1	AA05387	71	mucosal biopsy	S	976	0	FIR_ACT	FAM	0
PF-1	AA05387	71	mucosal biopsy	S	975	0	FIR_ACT	FAM	0
PF-1	AA05387	71	mucosal biopsy	S	974	0	FIR_ACT	FAM	0
PF-1	AA05387	71	mucosal biopsy	S	973	0	FIR_ACT	FAM	0
PF-1	AA05387	71	mucosal biopsy	S	972	0	FIR_ACT	FAM	0
PF-1	AA05387	71	mucosal biopsy	S	971	0	FIR_ACT	FAM	0
PF-1	AA05387	71	mucosal biopsy	S	970	0	FIR_ACT	FAM	0
PF-1	AA05387	71	mucosal biopsy	S	969	0	FIR_ACT	FAM	0
PF-1	AA05387	71	mucosal biopsy	S	968	0	FIR_ACT	FAM	0
PF-1	AA05387	71	mucosal biopsy	S	967	0	FIR_ACT	FAM	0
PF-1	AA05387	71	mucosal biopsy	S	966	0	FIR_ACT	FAM	0
PF-1	AA05387	71	mucosal biopsy	S	965	0	FIR_ACT	FAM	0
PF-1	AA05387	71	mucosal biopsy	S	964	0	FIR_ACT	FAM	0
PF-1	AA05387	71	mucosal biopsy	S	963	0	FIR_ACT	FAM	0
PF-1	AA05387	71	mucosal biopsy	S	962	0	FIR_ACT	FAM	0
PF-1	AA05387	71	mucosal biopsy	S	961	0	FIR_ACT	FAM	0
PF-1	AA05387	71	mucosal biopsy	S	960	0	FIR_ACT	FAM	0
PF-1	AA05387	71	mucosal biopsy	S	959	0	FIR_ACT	FAM	0
PF-1	AA05387	71	mucosal biopsy	S	958	0	FIR_ACT	FAM	0
PF-1	AA05387	71	mucosal biopsy	S	957	0	FIR_ACT	FAM	0
PF-1	AA05387	71	mucosal biopsy	S	956	0	FIR_ACT	FAM	0
PF-1	AA05387	71	mucosal biopsy	S	955	0	FIR_ACT	FAM	0
PF-1	AA05387	71	mucosal biopsy	S	954	0	FIR_ACT	FAM	0
PF-1	AA05387	71	mucosal biopsy	S	953	0	FIR_ACT	FAM	0
PF-1	AA05387	71	mucosal biopsy	S	952	0	FIR_ACT	FAM	0
PF-1	AA05387	71	mucosal biopsy	S	951	0	FIR_ACT	FAM	0
PF-1	AA05387	71	mucosal biopsy	S	950	0	FIR_ACT	FAM	0
PF-1	AA05387	71	mucosal biopsy	S	949	0	FIR_ACT	FAM	0
PF-1	AA05387	71	mucosal biopsy	S	948	0	FIR_ACT	FAM	0
PF-1	AA05387	71	mucosal biopsy	S	947	0	FIR_ACT	FAM	0
PF-1	AA05387	71	mucosal biopsy	S	946	0	FIR_ACT	FAM	0
PF-1	AA05387	71	mucosal biopsy	S	945	0	FIR_ACT	FAM	0
PF-1	AA05387	71	mucosal biopsy	S	944	0	FIR_ACT	FAM	0
PF-1	AA05387	71	mucosal biopsy	S	943	0	FIR_ACT	FAM	0
PF-1	AA05387	71	mucosal biopsy	S	942	0	FIR_ACT	FAM	0
PF-1	AA05387	71	mucosal biopsy	S	941	0	FIR_ACT	FAM	0
PF-1	AA05387	71	mucosal biopsy	S	940	0	FIR_ACT	FAM	0
PF-1	AA05387	71	mucosal biopsy	S	939	0	FIR_ACT	FAM	0
PF-1	AA05387	71	mucosal biopsy	S	938	0	FIR_ACT	FAM	0
PF-1	AA05387	71	mucosal biopsy	S	937	0	FIR_ACT	FAM	0
PF-1	AA05387	71	mucosal biopsy	S	936	0	FIR_ACT	FAM	0
PF-1	AA05387	71	mucosal biopsy	S	935	0	FIR_ACT	FAM	0
PF-1	AA05387	71	mucosal biopsy	S	934	0	FIR_ACT	FAM	0
PF-1	AA05387	71	mucosal biopsy	S	933	0	FIR_ACT	FAM	0
PF-1	AA05387	71	mucosal biopsy	S	932	0	FIR_ACT	FAM	0
PF-1	AA05387	71	mucosal biopsy	S	931	0	FIR_ACT	FAM	0
PF-1	AA05387	71	mucosal biopsy	S	930	0	FIR_ACT	FAM	0
PF-1	AA05387	71	mucosal biopsy	S	929	0	FIR_ACT	FAM	0
PF-1	AA05387	71	mucosal biopsy	S	928	0	FIR_ACT	FAM	0
PF-1	AA05387	71	mucosal biopsy	S	927	0	FIR_ACT	FAM	0
PF-1	AA05387	71	mucosal biopsy	S	926	0	FIR_ACT	FAM	0
PF-1	AA05387	71	mucosal biopsy	S	925	0	FIR_ACT	FAM	0
PF-1	AA05387	71	mucosal biopsy	S	924	0	FIR_ACT	FAM	0
PF-1	AA05387	71	mucosal biopsy	S	923	0	FIR_ACT	FAM	0
PF-1	AA05387	71	mucosal biopsy	S	922	0	FIR_ACT	FAM	0
PF-1	AA05387	71	mucosal biopsy	S	921	0	FIR_ACT	FAM	0
PF-1	AA05387	71	mucosal biopsy	S	920	0	FIR_ACT	FAM	0
PF-1	AA05387	71	mucosal biopsy	S	919	0	FIR_ACT	FAM	0
PF-1	AA05387	71	mucosal biopsy	S	918	0	FIR_ACT	FAM	0
PF-1	AA05387	71	mucosal biopsy	S	917	0	FIR_ACT	FAM	0
PF-1	AA05387	71	mucosal biopsy	S	916	0	FIR_ACT	FAM	0
PF-1	AA05387	71	mucosal biopsy	S	915	0	FIR_ACT	FAM	0
PF-1	AA05387	71	mucosal biopsy	S	914	0	FIR_ACT	FAM	0
PF-1	AA05387	71	mucosal biopsy	S	913	0	FIR_ACT	FAM	0
PF-1	AA05387	71	mucosal biopsy	S	912	0	FIR_ACT	FAM	0
PF-1	AA05387	71	mucosal biopsy	S	911	0	FIR_ACT	FAM	0
PF-1	AA05387	71	mucosal biopsy	S	910	0	FIR_ACT	FAM	0
PF-1	AA05387	71	mucosal biopsy	S	909	0	FIR_ACT	FAM	0
PF-1	AA05387	71	mucosal biopsy	S	908	0	FIR_ACT	FAM	0
PF-1	AA05387	71	mucosal biopsy	S	907	0	FIR_ACT	FAM	0
PF-1	AA05387	71	mucosal biopsy	S	906	0	FIR_ACT	FAM	0
PF-1	AA05387	71	mucosal biopsy	S	905	0	FIR_ACT	FAM	0
PF-1	AA05387	71	mucosal biopsy	S	904	0	FIR_ACT	FAM	0
PF-1	AA05387	71	mucosal biopsy	S	903	0	FIR_ACT	FAM	0
PF-1	AA05387	71	mucosal biopsy	S	902	0	FIR_ACT	FAM	0
PF-1	AA05387	71	mucosal biopsy	S	901	0	FIR_ACT	FAM	0
PF-1	AA05387	71	mucosal biopsy	S	900	0	FIR_ACT	FAM	0
PF-1	AA05387	71	mucosal biopsy	S	899	0	FIR_ACT	FAM	0
PF-1	AA05387	71	mucosal biopsy	S	898	0	FIR_ACT	FAM	0
PF-1	AA05387	71	mucosal biopsy	S	897	0	FIR_ACT	FAM	0
PF-1	AA05387	71	mucosal biopsy	S	896	0	FIR_ACT	FAM	0
PF-1	AA05387	71	mucosal biopsy	S	895	0	FIR_ACT	FAM	0
PF-1	AA05387	71	mucosal biopsy	S	894	0	FIR_ACT	FAM	0
PF-1	AA05387	71	mucosal biopsy	S	893	0	FIR_ACT	FAM	0
PF-1	AA05387	71	mucosal biopsy	S	892	0	FIR_ACT	FAM	0
PF-1	AA05387	71	mucosal biopsy	S	891	0	FIR_ACT	FAM	0
PF-1	AA05387	71	mucosal biopsy	S	890	0	FIR_ACT	FAM	0
PF-1	AA05387	71	mucosal biopsy	S	889	0	FIR_ACT	FAM	0
PF-1	AA05387	71	mucosal biopsy	S	888	0	FIR_ACT	FAM	0
PF-1	AA05387	71	mucosal biopsy	S	887	0	FIR_ACT	FAM	0
PF-1	AA05387	71	mucosal biopsy	S	886	0	FIR_ACT	FAM	0
PF-1	AA05387	71	mucosal biopsy	S	885	0	FIR_ACT	FAM	0
PF-1	AA05387	71	mucosal biopsy	S	884	0	FIR_ACT	FAM	0
PF-1	AA05387	71	mucosal biopsy	S	883	0	FIR_ACT	FAM	0
PF-1	AA05387	71	mucosal biopsy	S	882	0	FIR_ACT	FAM	0
PF-1	AA05387	71	mucosal biopsy	S	881	0	FIR_ACT	FAM	0
PF-1	AA05387	71	mucosal biopsy	S	880	0	FIR_ACT	FAM	0
PF-1	AA05387	71	mucosal biopsy	S	879	0	FIR_ACT	FAM	0
PF-1	AA05387	71	mucosal biopsy	S	878	0	FIR_ACT	FAM	0
PF-1	AA05387	71	mucosal biopsy	S	877	0	FIR_ACT	FAM	0
PF-1	AA05387	71	mucosal biopsy	S	876	0	FIR_ACT	FAM	0
PF-1	AA05387	71	mucosal biopsy	S	875	0	FIR_ACT	FAM	0
PF-1	AA05387	71	mucosal biopsy	S	874	0	FIR_ACT	FAM	0
PF-1	AA05387	71	mucosal biopsy	S	873	0	FIR_ACT	FAM	0
PF-1	AA05387	71	mucosal biopsy	S	872	0	FIR_ACT	FAM	0
PF-1	AA05387	71	mucosal biopsy	S	871	0	FIR_ACT	FAM	0
PF-1	AA05387	71	mucosal biopsy	S	870	0	FIR_ACT	FAM	0
PF-1	AA05387	71	mucosal biopsy	S	869	0	FIR_ACT	FAM	0
PF-1	AA05387	71	mucosal biopsy	S	868	0	FIR_ACT	FAM	0
PF-1	AA05387	71	mucosal biopsy	S	867	0	FIR_ACT	FAM	0
PF-1	AA05387	71	mucosal biopsy	S	866	0	FIR_ACT	FAM	0
PF-1	AA05387	71	mucosal biopsy	S	865	0	FIR_ACT	FAM	0
PF-1	AA05387	71	mucosal biopsy	S	864	0	FIR_ACT	FAM	0
PF-1	AA05387	71	mucosal biopsy	S	863	0	FIR_ACT	FAM	0
PF-1	AA05387	71	mucosal biopsy	S	862	0	FIR_ACT	FAM	0
PF-1	AA05387	71	mucosal biopsy	S	861	0	FIR_ACT	FAM	0
PF-1	AA05387	71	mucosal biopsy	S	860	0	FIR_ACT	FAM	0
PF-1	AA05387	71	mucosal biopsy	S	859	0	FIR_ACT	FAM	0
PF-1	AA05387	71	mucosal biopsy	S	858	0	FIR_ACT	FAM	0
PF-1	AA05387	71	mucosal biopsy	S	857	0	FIR_ACT	FAM	0
PF-1	AA05387	71	mucosal biopsy	S	856	0	FIR_ACT	FAM	0
PF-1	AA05387	71	mucosal biopsy	S	855	0	FIR_ACT	FAM	0
PF-1	AA05387	71	mucosal biopsy	S	854	0	FIR_ACT	FAM	0
PF-1	AA05387	71	mucosal biopsy	S	853	0	FIR_ACT	FAM	0
PF-1	AA05387	71	mucosal biopsy	S	852	0	FIR_ACT	FAM	0
PF-1	AA05387	71	mucosal biopsy	S	851	0	FIR_ACT	FAM	0
PF-1	AA05387	71	mucosal biopsy	S	850	0	FIR_ACT	FAM	0
PF-1	AA05387	71	mucosal biopsy	S	849	0	FIR_ACT	FAM	0
PF-1	AA05387	71	mucosal biopsy	S	848	0	FIR_ACT	FAM	0
PF-1	AA05387	71	mucosal biopsy	S	847	0	FIR_ACT	FAM	0
PF-1	AA05387	71	mucosal biopsy	S	846	0	FIR_ACT	FAM	0
PF-1	AA05387	71	mucosal biopsy	S	845	0	FIR_ACT	FAM	0
PF-1	AA05387	71	mucosal biopsy	S	844	0	FIR_ACT	FAM	0
PF-1	AA05387	71	mucosal biopsy	S	843	0	FIR_ACT	FAM	0
PF-1	AA05387	71	mucosal biopsy	S	842	0	FIR_ACT	FAM	0
PF-1	AA05387	71	mucosal biopsy	S	841	0	FIR_ACT	FAM	0
PF-1	AA05387	71	mucosal biopsy	S	840	0	FIR_ACT	FAM	0
PF-1	AA05387	71	mucosal biopsy	S	839	0	FIR_ACT	FAM	0
PF-1	AA05387	71	mucosal biopsy	S	838	0	FIR_ACT	FAM	0
PF-1	AA05387	71	mucosal biopsy	S	837	0	FIR_ACT	FAM	0
PF-1	AA05387	71	mucosal biopsy	S	836	0	FIR_ACT	FAM	0
PF-1	AA05387	71	mucosal biopsy	S	835	0	FIR_ACT	FAM	0
PF-1	AA05387	71	mucosal biopsy	S	834	0	FIR_ACT	FAM	0
PF-1	AA05387	71	mucosal biopsy	S	833	0	FIR_ACT	FAM	0
PF-1	AA05387	71	mucosal biopsy	S	832	0	FIR_ACT	FAM	0
PF-1	AA05387	71	mucosal biopsy	S	831	0	FIR_ACT	FAM	0
PF-1	AA05387	71	mucosal biopsy	S	830	0	FIR_ACT	FAM	0
PF-1	AA05387	71	mucosal biopsy	S	829	0	FIR_ACT	FAM	0
PF-1	AA05387	71	mucosal biopsy	S	828	0	FIR_ACT	FAM	0
PF-1	AA05387	71	mucosal biopsy	S	827	0	FIR_ACT	FAM	0
PF-1	AA05387	71	mucosal biopsy	S	826	0	FIR_ACT	FAM	0
PF-1	AA05387	71	mucosal biopsy	S	825	0	FIR_ACT	FAM	0
PF-1	AA05387	71	mucosal biopsy	S	824	0	FIR_ACT	FAM	0
PF-1	AA05387	71	mucosal biopsy	S	823	0	FIR_ACT	FAM	0
PF-1	AA05387	71	mucosal biopsy	S	822	0	FIR_ACT	FAM	0
PF-1	AA05387	71	mucosal biopsy	S	821	0	FIR_ACT	FAM	0
PF-1	AA05387	71	mucosal biopsy	S	820	0	FIR_ACT	FAM	0
PF-1	AA05387	71	mucosal biopsy	S	819	0	FIR_ACT	FAM	0
PF-1	AA05387	71	mucosal biopsy	S	818	0	FIR_ACT	FAM	0
PF-1	AA05387	71	mucosal biopsy	S	817	0	FIR_ACT	FAM	0
PF-1	AA05387	71	mucosal biopsy	S	816	0	FIR_ACT	FAM	0
PF-1	AA05387	71	mucosal biopsy	S	815	0	FIR_ACT	FAM	0
PF-1	AA05387	71	mucosal biopsy	S	814	0	FIR_ACT	FAM	0
PF-1	AA05387	71	mucosal biopsy	S	813	0	FIR_ACT	FAM	0
PF-1	AA05387	71	mucosal biopsy	S	812	0	FIR_ACT	FAM	0
PF-1	AA05387	71	mucosal biopsy	S	811	0	FIR_ACT	FAM	0
PF-1	AA05387	71	mucosal biopsy	S	810	0	FIR_ACT	FAM	0
PF-1	AA05387	71	mucosal biopsy	S	809	0	FIR_ACT	FAM	0
PF-1	AA05387	71	mucosal biopsy	S	808	0	FIR_ACT	FAM	0
PF-1	AA05387	71	mucosal biopsy	S	807	0	FIR_ACT	FAM	0
PF-1	AA05387	71	mucosal biopsy	S	806	0	FIR_ACT	FAM	0
PF-1	AA05387	71	mucosal biopsy	S	805	0	FIR_ACT	FAM	0
PF-1	AA05387	71	mucosal biopsy	S	763	0	FIR_ACT	FAM	0
PF-1	AA05387	71	mucosal biopsy	S	762	0	FIR_ACT	FAM	0
PF-1	AA05387	71	mucosal biopsy	S	761	0	FIR_ACT	FAM	0
PF-1	AA05387	71	mucosal biopsy	S	760	0	FIR_ACT	FAM	0
PF-1	AA05387	71	mucosal biopsy	S	759	0	FIR_ACT	FAM	0
PF-1	AA05387	71	mucosal biopsy	S	758	0	FIR_ACT	FAM	0
PF-1	AA05387	71	mucosal biopsy	S	757	0	FIR_ACT	FAM	0
PF-1	AA05387	71	mucosal biopsy	S	756	0	FIR_ACT	FAM	0
PF-1	AA05387	71	mucosal biopsy	S	755	0	FIR_ACT	FAM	0
PF-1	AA05387	71	mucosal biopsy	S	754	0	FIR_ACT	FAM	0
PF-1	AA05387	71	mucosal biopsy	S	753	0	FIR_ACT	FAM	0
PF-1	AA05387	71	mucosal biopsy	S	752	0	FIR_ACT	FAM	0
PF-1	AA05387	71	mucosal biopsy	S	751	0	FIR_ACT	FAM	0
PF-1	AA05387	71	mucosal biopsy	S	750	0	FIR_ACT	FAM	0
PF-1	AA05387	71	mucosal biopsy	S	749	0	FIR_ACT	FAM	0
PF-1	AA05387	71	mucosal biopsy	S	748	0	FIR_ACT	FAM	0
PF-1	AA05387	71	mucosal biopsy	S	747	0	FIR_ACT	FAM	0
PF-1	AA05387	71	mucosal biopsy	S	746	0	FIR_ACT	FAM	0
PF-1	AA05387	71	mucosal biopsy	S	745	0	FIR_ACT	FAM	0
PF-1	AA05387	71	mucosal biopsy	S	744	0	FIR_ACT	FAM	0
PF-1	AA05387	71	mucosal biopsy	S	743	0	FIR_ACT	FAM	0
PF-1	AA05387	71	mucosal biopsy	S	742	0	FIR_ACT	FAM	0
PF-1	AA05387	71	mucosal biopsy	S	741	0	FIR_ACT	FAM	0
PF-1	AA05387	71	mucosal biopsy	S	740	0	FIR_ACT	FAM	0
PF-1	AA05387	71	mucosal biopsy	S	739	0	FIR_ACT	FAM	0
PF-1	AA05387	71	mucosal biopsy	S	738	0	FIR_ACT	FAM	0
PF-1	AA05387	71	mucosal biopsy	S	737	0	FIR_ACT	FAM	0
PF-1	AA05387	71	mucosal biopsy	S	736	0	FIR_ACT	FAM	0
PF-1	AA05387	71	mucosal biopsy	S	1048	0	FIR_ACT	FAM	0
PF-1	AA05387	71	mucosal biopsy	S	1047	0	FIR_ACT	FAM	0
PF-1	AA05387	71	mucosal biopsy	S	1046	0	FIR_ACT	FAM	0
PF-1	AA05387	71	mucosal biopsy	S	1045	0	FIR_ACT	FAM	0
PF-1	AA05387	71	mucosal biopsy	S	1044	0	FIR_ACT	FAM	0
PF-1	AA05387	71	mucosal biopsy	S	1043	0	FIR_ACT	FAM	0
PF-1	AA05387	71	mucosal biopsy	S	1042	0	FIR_ACT	FAM	0
PF-1	AA05387	71	mucosal biopsy	S	1041	0	FIR_ACT	FAM	0
PF-1	AA05387	71	mucosal biopsy	S	1040	0	FIR_ACT	FAM	0
PF-1	AA05387	71	mucosal biopsy	S	1039	0	FIR_ACT	FAM	0
PF-1	AA05387	71	mucosal biopsy	S	1038	0	FIR_ACT	FAM	0
PF-1	AA05387	71	mucosal biopsy	S	1037	0	FIR_ACT	FAM	0
PF-1	AA05387	71	mucosal biopsy	S	1036	0	FIR_ACT	FAM	0
PF-1	AA05387	71	mucosal biopsy	S	1035	0	FIR_ACT	FAM	0
PF-1	AA05387	71	mucosal biopsy	S	1034	0	FIR_ACT	FAM	0
PF-1	AA05387	71	mucosal biopsy	S	1033	0	FIR_ACT	FAM	0
PF-1	AA05387	71	mucosal biopsy	S	1032	0	FIR_ACT	FAM	0
PF-1	AA05387	71	mucosal biopsy	S	1031	0	FIR_ACT	FAM	0
PF-1	AA05387	71	mucosal biopsy	S	1030	0	FIR_ACT	FAM	0
PF-1	AA05387	71	mucosal biopsy	S	1029	0	FIR_ACT	FAM	0
PF-1	AA05387	71	mucosal biopsy	S	1028	0	FIR_ACT	FAM	0
PF-1	AA05387	71	mucosal biopsy	S	1027	0	FIR_ACT	FAM	0
PF-1	AA05387	71	mucosal biopsy	S	1026	0	FIR_ACT	FAM	0
PF-1	AA05387	71	mucosal biopsy	S	1025	0	FIR_ACT	FAM	0
PF-1	AA05387	71	mucosal biopsy	S	1024	0	FIR_ACT	FAM	0
PF-1	AA05387	71	mucosal biopsy	S	1023	0	FIR_ACT	FAM	0
PF-1	AA05387	71	mucosal biopsy	S	1022	0	FIR_ACT	FAM	0
PF-1	AA05387	71	mucosal biopsy	S	1021	0	FIR_ACT	FAM	0
PF-1	AA05387	71	mucosal biopsy	S	735	0	FIR_ACT	FAM	0
PF-1	AA05387	71	mucosal biopsy	S	734	0	FIR_ACT	FAM	0
PF-1	AA05387	71	mucosal biopsy	S	733	0	FIR_ACT	FAM	0
PF-1	AA05387	71	mucosal biopsy	S	732	0	FIR_ACT	FAM	0
PF-1	AA05387	71	mucosal biopsy	S	731	0	FIR_ACT	FAM	0
PF-1	AA05387	71	mucosal biopsy	S	730	0	FIR_ACT	FAM	0
PF-1	AA05387	71	mucosal biopsy	S	729	0	FIR_ACT	FAM	0
PF-1	AA05387	71	mucosal biopsy	S	728	0	FIR_ACT	FAM	0
PF-1	AA05387	71	mucosal biopsy	S	727	0	FIR_ACT	FAM	0
PF-1	AA05387	71	mucosal biopsy	S	726	0	FIR_ACT	FAM	0
PF-1	AA05387	71	mucosal biopsy	S	725	0	FIR_ACT	FAM	0
PF-1	AA05387	71	mucosal biopsy	S	724	0	FIR_ACT	FAM	0
PF-1	AA05387	71	mucosal biopsy	S	723	0	FIR_ACT	FAM	0
PF-1	AA05387	71	mucosal biopsy	S	722	0	FIR_ACT	FAM	0
PF-1	AA05387	71	mucosal biopsy	S	721	0	FIR_ACT	FAM	0
PF-1	AA05387	71	mucosal biopsy	S	720	0	FIR_ACT	FAM	0
PF-1	AA05387	71	mucosal biopsy	S	719	0	FIR_ACT	FAM	0
PF-1	AA05387	71	mucosal biopsy	S	718	0	FIR_ACT	FAM	0
PF-1	AA05387	71	mucosal biopsy	S	717	0	FIR_ACT	FAM	0
PF-1	AA05387	71	mucosal biopsy	S	716	0	FIR_ACT	FAM	0
PF-1	AA05387	71	mucosal biopsy	S	715	0	FIR_ACT	FAM	0
PF-1	AA05387	71	mucosal biopsy	S	714	2	FIR_ACT	FAM	1
PF-1	AA05387	71	mucosal biopsy	S	713	18	FIR_ACT	FAM	4.16993
PF-1	AA05387	71	mucosal biopsy	S	712	29	FIR_ACT	FAM	4.85798
PF-1	AA05387	71	mucosal biopsy	S	711	30	FIR_ACT	FAM	4.90689
PF-1	AA05387	71	mucosal biopsy	S	710	21	FIR_ACT	FAM	4.39232
PF-1	AA05387	71	mucosal biopsy	S	709	0	FIR_ACT	FAM	0
PF-1	AA05387	71	mucosal biopsy	S	708	0	FIR_ACT	FAM	0
PF-1	AA05387	71	mucosal biopsy	S	707	0	FIR_ACT	FAM	0
PF-1	AA05387	71	mucosal biopsy	S	706	0	FIR_ACT	FAM	0
PF-1	AA05387	71	mucosal biopsy	S	705	0	FIR_ACT	FAM	0
PF-1	AA05387	71	mucosal biopsy	S	704	3	FIR_ACT	FAM	1.58496
PF-1	AA05387	71	mucosal biopsy	S	703	18	FIR_ACT	FAM	4.16993
PF-1	AA05387	71	mucosal biopsy	S	702	23	FIR_ACT	FAM	4.52356
PF-1	AA05387	71	mucosal biopsy	S	701	23	FIR_ACT	FAM	4.52356
PF-1	AA05387	71	mucosal biopsy	S	700	11	FIR_ACT	FAM	3.45943
PF-1	AA05387	71	mucosal biopsy	S	699	0	FIR_ACT	FAM	0
PF-1	AA05387	71	mucosal biopsy	S	698	0	FIR_ACT	FAM	0
PF-1	AA05387	71	mucosal biopsy	S	697	0	FIR_ACT	FAM	0
PF-1	AA05387	71	mucosal biopsy	S	696	1	FIR_ACT	FAM	0
PF-1	AA05387	71	mucosal biopsy	S	695	1	FIR_ACT	FAM	0
PF-1	AA05387	71	mucosal biopsy	S	694	0	FIR_ACT	FAM	0
PF-1	AA05387	71	mucosal biopsy	S	693	0	FIR_ACT	FAM	0
PF-1	AA05387	71	mucosal biopsy	S	692	0	FIR_ACT	FAM	0
PF-1	AA05387	71	mucosal biopsy	S	691	0	FIR_ACT	FAM	0
PF-1	AA05387	71	mucosal biopsy	S	690	0	FIR_ACT	FAM	0
PF-1	AA05387	71	mucosal biopsy	S	689	0	FIR_ACT	FAM	0
PF-1	AA05387	71	mucosal biopsy	S	688	0	FIR_ACT	FAM	0
PF-1	AA05387	71	mucosal biopsy	S	687	0	FIR_ACT	FAM	0
PF-1	AA05387	71	mucosal biopsy	S	686	1	FIR_ACT	FAM	0
PF-1	AA05387	71	mucosal biopsy	S	685	1	FIR_ACT	FAM	0
PF-1	AA05387	71	mucosal biopsy	S	684	0	FIR_ACT	FAM	0
PF-1	AA05387	71	mucosal biopsy	S	683	0	FIR_ACT	FAM	0
PF-1	AA05387	71	mucosal biopsy	S	682	0	FIR_ACT	FAM	0
PF-1	AA05387	71	mucosal biopsy	S	681	0	FIR_ACT	FAM	0
PF-1	AA05387	71	mucosal biopsy	S	680	0	FIR_ACT	FAM	0
PF-1	AA05387	71	mucosal biopsy	S	679	0	FIR_ACT	FAM	0
PF-1	AA05387	71	mucosal biopsy	S	678	0	FIR_ACT	FAM	0
PF-1	AA05387	71	mucosal biopsy	S	677	0	FIR_ACT	FAM	0
PF-1	AA05387	71	mucosal biopsy	S	676	0	FIR_ACT	FAM	0
PF-1	AA05387	71	mucosal biopsy	S	675	0	FIR_ACT	FAM	0
PF-1	AA05387	71	mucosal biopsy	S	674	0	FIR_ACT	FAM	0
PF-1	AA05387	71	mucosal biopsy	S	673	0	FIR_ACT	FAM	0
PF-1	AA05387	71	mucosal biopsy	S	672	0	FIR_ACT	FAM	0
PF-1	AA05387	71	mucosal biopsy	S	671	0	FIR_ACT	FAM	0
PF-1	AA05387	71	mucosal biopsy	S	670	0	FIR_ACT	FAM	0
PF-1	AA05387	71	mucosal biopsy	S	669	0	FIR_ACT	FAM	0
PF-1	AA05387	71	mucosal biopsy	S	668	0	FIR_ACT	FAM	0
PF-1	AA05387	71	mucosal biopsy	S	667	0	FIR_ACT	FAM	0
PF-1	AA05387	71	mucosal biopsy	S	666	0	FIR_ACT	FAM	0
PF-1	AA05387	71	mucosal biopsy	S	665	0	FIR_ACT	FAM	0
PF-1	AA05387	71	mucosal biopsy	S	664	0	FIR_ACT	FAM	0
PF-1	AA05387	71	mucosal biopsy	S	663	0	FIR_ACT	FAM	0
PF-1	AA05387	71	mucosal biopsy	S	662	0	FIR_ACT	FAM	0
PF-1	AA05387	71	mucosal biopsy	S	661	0	FIR_ACT	FAM	0
PF-1	AA05387	71	mucosal biopsy	S	660	0	FIR_ACT	FAM	0
PF-1	AA05387	71	mucosal biopsy	S	659	0	FIR_ACT	FAM	0
PF-1	AA05387	71	mucosal biopsy	S	658	0	FIR_ACT	FAM	0
PF-1	AA05387	71	mucosal biopsy	S	657	0	FIR_ACT	FAM	0
PF-1	AA05387	71	mucosal biopsy	S	656	0	FIR_ACT	FAM	0
PF-1	AA05387	71	mucosal biopsy	S	655	0	FIR_ACT	FAM	0
PF-1	AA05387	71	mucosal biopsy	S	654	0	FIR_ACT	FAM	0
PF-1	AA05387	71	mucosal biopsy	S	653	0	FIR_ACT	FAM	0
PF-1	AA05387	71	mucosal biopsy	S	652	0	FIR_ACT	FAM	0
PF-1	AA05387	71	mucosal biopsy	S	651	0	FIR_ACT	FAM	0
PF-1	AA05387	71	mucosal biopsy	S	650	0	FIR_ACT	FAM	0
PF-1	AA05387	71	mucosal biopsy	S	649	0	FIR_ACT	FAM	0
PF-1	AA05387	71	mucosal biopsy	S	648	0	FIR_ACT	FAM	0
PF-1	AA05387	71	mucosal biopsy	S	647	0	FIR_ACT	FAM	0
PF-1	AA05387	71	mucosal biopsy	S	646	0	FIR_ACT	FAM	0
PF-1	AA05387	71	mucosal biopsy	S	645	0	FIR_ACT	FAM	0
PF-1	AA05387	71	mucosal biopsy	S	644	0	FIR_ACT	FAM	0
PF-1	AA05387	71	mucosal biopsy	S	643	0	FIR_ACT	FAM	0
PF-1	AA05387	71	mucosal biopsy	S	642	0	FIR_ACT	FAM	0
PF-1	AA05387	71	mucosal biopsy	S	641	0	FIR_ACT	FAM	0
PF-1	AA05387	71	mucosal biopsy	S	640	0	FIR_ACT	FAM	0
PF-1	AA05387	71	mucosal biopsy	S	639	0	FIR_ACT	FAM	0
PF-1	AA05387	71	mucosal biopsy	S	638	0	FIR_ACT	FAM	0
PF-1	AA05387	71	mucosal biopsy	S	637	0	FIR_ACT	FAM	0
PF-1	AA05387	71	mucosal biopsy	S	636	0	FIR_ACT	FAM	0
PF-1	AA05387	71	mucosal biopsy	S	635	0	FIR_ACT	FAM	0
PF-1	AA05387	71	mucosal biopsy	S	634	0	FIR_ACT	FAM	0
PF-1	AA05387	71	mucosal biopsy	S	633	2	FIR_ACT	FAM	1
PF-1	AA05387	71	mucosal biopsy	S	632	8	FIR_ACT	FAM	3
PF-1	AA05387	71	mucosal biopsy	S	631	13	FIR_ACT	FAM	3.70044
PF-1	AA05387	71	mucosal biopsy	S	630	14	FIR_ACT	FAM	3.80735
PF-1	AA05387	71	mucosal biopsy	S	629	8	FIR_ACT	FAM	3
PF-1	AA05387	71	mucosal biopsy	S	628	0	FIR_ACT	FAM	0
PF-1	AA05387	71	mucosal biopsy	S	627	0	FIR_ACT	FAM	0
PF-1	AA05387	71	mucosal biopsy	S	626	0	FIR_ACT	FAM	0
PF-1	AA05387	71	mucosal biopsy	S	625	0	FIR_ACT	FAM	0
PF-1	AA05387	71	mucosal biopsy	S	624	2	FIR_ACT	FAM	1
PF-1	AA05387	71	mucosal biopsy	S	623	73	FIR_ACT	FAM	6.18982
PF-1	AA05387	71	mucosal biopsy	S	622	133	FIR_ACT	FAM	7.05528
[truncated: 185,491 more rows]
